# Supplementary material for: Complication Risk Classification in Children and Adolescents With Type 1 Diabetes: Interpretable Machine Learning Study Based on Saudi Clinical Guidelines
Source: JMIR Form Res. 2026 May 15;10:e81039. doi: 10.2196/81039 (PMC13178817; doi:10.2196/81039)
Supplement: Multimedia Appendix 3 [file formative-v10-e81039-s003.xlsx]

## Sheet: SHAP Values
Feature	Class 0	Class 1	Class 2	Mean
BMI	0.223036	0.220617	0.006975	0.150209
Hypoglycemia	0.082843	0.094522	0.177365	0.118243
Insulin delivery	0.053947	0.026766	0.07776	0.052824
Takes insulin	0.036723	0.020219	0.055248	0.037397
Disease duration	0.047431	0.020198	0.044276	0.037302
T1D diagnosed	0.027021	0.013485	0.03853	0.026345
Age	0.022279	0.028045	0.008815	0.019713
HbA1c	0.016613	0.007083	0.02063	0.014776
Impaired glucose metabolism	0.004968	0.015404	0.019464	0.013279
Residence	0.01388	0.012428	0.00941	0.011906
