# Supplementary material for: Complication Risk Classification in Children and Adolescents With Type 1 Diabetes: Interpretable Machine Learning Study Based on Saudi Clinical Guidelines
Source: JMIR Form Res. 2026 May 15;10:e81039. doi: 10.2196/81039 (PMC13178817; doi:10.2196/81039)
Supplement: Multimedia Appendix 4 [file formative-v10-e81039-s004.xlsx]

## Sheet: Sheet1
This file contains all tested feature subsets during EFS and their corresponding cross-validation F1 scores, ensuring transparency in feature selection.
ID	Feature Set	Num Features	Train Accuracy	Train F1 Score	CV F1 Mean	CV F1 Std
C001	bmi + hypoglycemis	2	0.930328	0.930557	0.930008	0.0401322
C002	bmi + insulin_delivery	2	0.860656	0.862975	0.861725	0.0401211
C003	bmi + disease_duration	2	0.852459	0.85226	0.833505	0.0406431
C004	bmi + t1d_diagnosed	2	0.860656	0.862975	0.861725	0.0401211
C005	bmi + takes_insulin	2	0.860656	0.862975	0.861725	0.0401211
C006	bmi + age	2	0.737705	0.737956	0.725042	0.0271474
C007	bmi + hba1c	2	0.778689	0.777939	0.763221	0.0564445
C008	bmi + impaired_glucose_metabolism	2	0.622951	0.534105	0.528479	0.0424224
C009	bmi + area_of_residence	2	0.668033	0.648413	0.604682	0.080049
C010	hypoglycemis + insulin_delivery	2	0.684426	0.666456	0.666577	0.0609817
C011	hypoglycemis + disease_duration	2	0.70082	0.663965	0.623092	0.0661301
C012	hypoglycemis + t1d_diagnosed	2	0.684426	0.666456	0.666577	0.0609817
C013	hypoglycemis + takes_insulin	2	0.684426	0.666456	0.666577	0.0609817
C014	hypoglycemis + age	2	0.709016	0.714286	0.711854	0.0669805
C015	hypoglycemis + hba1c	2	0.67623	0.643271	0.641664	0.0642162
C016	hypoglycemis + impaired_glucose_metabolism	2	0.680328	0.652853	0.65167	0.0492762
C017	hypoglycemis + area_of_residence	2	0.680328	0.652002	0.649185	0.0537601
C018	insulin_delivery + disease_duration	2	0.631148	0.516515	0.516793	0.0273916
C019	insulin_delivery + t1d_diagnosed	2	0.631148	0.516515	0.516793	0.0273916
C020	insulin_delivery + takes_insulin	2	0.631148	0.516515	0.516793	0.0273916
C021	insulin_delivery + age	2	0.67623	0.654528	0.648848	0.0737516
C022	insulin_delivery + hba1c	2	0.631148	0.516515	0.516793	0.0273916
C023	insulin_delivery + impaired_glucose_metabolism	2	0.639344	0.594766	0.592457	0.0414079
C024	insulin_delivery + area_of_residence	2	0.659836	0.594976	0.591216	0.0883661
C025	disease_duration + t1d_diagnosed	2	0.631148	0.516515	0.516793	0.0273916
C026	disease_duration + takes_insulin	2	0.631148	0.516515	0.516793	0.0273916
C027	disease_duration + age	2	0.651639	0.650754	0.643163	0.0459223
C028	disease_duration + hba1c	2	0.627049	0.515408	0.515677	0.0213156
C029	disease_duration + impaired_glucose_metabolism	2	0.602459	0.500509	0.505286	0.0176401
C030	disease_duration + area_of_residence	2	0.610656	0.567421	0.504679	0.0288825
C031	t1d_diagnosed + takes_insulin	2	0.631148	0.516515	0.516793	0.0273916
C032	t1d_diagnosed + age	2	0.67623	0.654528	0.648848	0.0737516
C033	t1d_diagnosed + hba1c	2	0.631148	0.516515	0.516793	0.0273916
C034	t1d_diagnosed + impaired_glucose_metabolism	2	0.639344	0.594766	0.592457	0.0414079
C035	t1d_diagnosed + area_of_residence	2	0.659836	0.594976	0.591216	0.0883661
C036	takes_insulin + age	2	0.67623	0.654528	0.648848	0.0737516
C037	takes_insulin + hba1c	2	0.631148	0.516515	0.516793	0.0273916
C038	takes_insulin + impaired_glucose_metabolism	2	0.639344	0.594766	0.592457	0.0414079
C039	takes_insulin + area_of_residence	2	0.659836	0.594976	0.591216	0.0883661
C040	age + hba1c	2	0.618852	0.589791	0.58583	0.0614349
C041	age + impaired_glucose_metabolism	2	0.557377	0.556278	0.533766	0.0362047
C042	age + area_of_residence	2	0.57377	0.567374	0.526498	0.0436811
C043	hba1c + impaired_glucose_metabolism	2	0.553279	0.532274	0.530987	0.0599859
C044	hba1c + area_of_residence	2	0.569672	0.535184	0.533995	0.0968075
C045	impaired_glucose_metabolism + area_of_residence	2	0.5	0.408631	0.404638	0.0361425
C046	bmi + hypoglycemis + insulin_delivery	3	0.930328	0.930701	0.893142	0.035457
C047	bmi + hypoglycemis + disease_duration	3	0.967213	0.967017	0.934224	0.0317898
C048	bmi + hypoglycemis + t1d_diagnosed	3	0.930328	0.930701	0.893142	0.035457
C049	bmi + hypoglycemis + takes_insulin	3	0.930328	0.930701	0.893142	0.035457
C050	bmi + hypoglycemis + age	3	0.930328	0.930701	0.917669	0.0482876
C051	bmi + hypoglycemis + hba1c	3	0.930328	0.930557	0.917857	0.0285959
C052	bmi + hypoglycemis + impaired_glucose_metabolism	3	0.938525	0.93836	0.930226	0.0275338
C053	bmi + hypoglycemis + area_of_residence	3	0.930328	0.930557	0.909168	0.0207494
C054	bmi + insulin_delivery + disease_duration	3	0.901639	0.902482	0.885129	0.035469
C055	bmi + insulin_delivery + t1d_diagnosed	3	0.860656	0.862975	0.861725	0.0401211
C056	bmi + insulin_delivery + takes_insulin	3	0.860656	0.862975	0.861725	0.0401211
C057	bmi + insulin_delivery + age	3	0.868852	0.871295	0.821583	0.0544675
C058	bmi + insulin_delivery + hba1c	3	0.860656	0.862975	0.849543	0.0302329
C059	bmi + insulin_delivery + impaired_glucose_metabolism	3	0.864754	0.867227	0.866101	0.0261718
C060	bmi + insulin_delivery + area_of_residence	3	0.860656	0.863118	0.842005	0.0466049
C061	bmi + disease_duration + t1d_diagnosed	3	0.901639	0.902482	0.885129	0.035469
C062	bmi + disease_duration + takes_insulin	3	0.901639	0.902482	0.885129	0.035469
C063	bmi + disease_duration + age	3	0.864754	0.86502	0.813572	0.0419059
C064	bmi + disease_duration + hba1c	3	0.889344	0.890279	0.860855	0.0154768
C065	bmi + disease_duration + impaired_glucose_metabolism	3	0.860656	0.860741	0.805696	0.0194886
C066	bmi + disease_duration + area_of_residence	3	0.868852	0.869483	0.804867	0.0185661
C067	bmi + t1d_diagnosed + takes_insulin	3	0.860656	0.862975	0.861725	0.0401211
C068	bmi + t1d_diagnosed + age	3	0.868852	0.871295	0.821583	0.0544675
C069	bmi + t1d_diagnosed + hba1c	3	0.860656	0.862975	0.849543	0.0302329
C070	bmi + t1d_diagnosed + impaired_glucose_metabolism	3	0.864754	0.867227	0.866101	0.0261718
C071	bmi + t1d_diagnosed + area_of_residence	3	0.860656	0.863118	0.842005	0.0466049
C072	bmi + takes_insulin + age	3	0.868852	0.871295	0.821583	0.0544675
C073	bmi + takes_insulin + hba1c	3	0.860656	0.862975	0.849543	0.0302329
C074	bmi + takes_insulin + impaired_glucose_metabolism	3	0.864754	0.867227	0.866101	0.0261718
C075	bmi + takes_insulin + area_of_residence	3	0.860656	0.863118	0.842005	0.0466049
C076	bmi + age + hba1c	3	0.819672	0.819743	0.787037	0.0213689
C077	bmi + age + impaired_glucose_metabolism	3	0.758197	0.75953	0.718	0.0553462
C078	bmi + age + area_of_residence	3	0.786885	0.787381	0.730223	0.0575848
C079	bmi + hba1c + impaired_glucose_metabolism	3	0.786885	0.786749	0.772871	0.0471658
C080	bmi + hba1c + area_of_residence	3	0.790984	0.789579	0.722643	0.0575142
C081	bmi + impaired_glucose_metabolism + area_of_residence	3	0.721311	0.719762	0.651476	0.0730718
C082	hypoglycemis + insulin_delivery + disease_duration	3	0.70082	0.663965	0.623092	0.0661301
C083	hypoglycemis + insulin_delivery + t1d_diagnosed	3	0.684426	0.666456	0.666577	0.0609817
C084	hypoglycemis + insulin_delivery + takes_insulin	3	0.684426	0.666456	0.666577	0.0609817
C085	hypoglycemis + insulin_delivery + age	3	0.733607	0.729237	0.702689	0.0820725
C086	hypoglycemis + insulin_delivery + hba1c	3	0.684426	0.666456	0.666577	0.0609817
C087	hypoglycemis + insulin_delivery + impaired_glucose_metabolism	3	0.709016	0.671703	0.656415	0.0382144
C088	hypoglycemis + insulin_delivery + area_of_residence	3	0.721311	0.708054	0.704347	0.0508067
C089	hypoglycemis + disease_duration + t1d_diagnosed	3	0.70082	0.663965	0.623092	0.0661301
C090	hypoglycemis + disease_duration + takes_insulin	3	0.70082	0.663965	0.623092	0.0661301
C091	hypoglycemis + disease_duration + age	3	0.758197	0.760821	0.726332	0.0565864
C092	hypoglycemis + disease_duration + hba1c	3	0.704918	0.655072	0.634066	0.0588905
C093	hypoglycemis + disease_duration + impaired_glucose_metabolism	3	0.72541	0.661113	0.654353	0.0457741
C094	hypoglycemis + disease_duration + area_of_residence	3	0.721311	0.706342	0.644961	0.0747788
C095	hypoglycemis + t1d_diagnosed + takes_insulin	3	0.684426	0.666456	0.666577	0.0609817
C096	hypoglycemis + t1d_diagnosed + age	3	0.733607	0.729237	0.702689	0.0820725
C097	hypoglycemis + t1d_diagnosed + hba1c	3	0.684426	0.666456	0.666577	0.0609817
C098	hypoglycemis + t1d_diagnosed + impaired_glucose_metabolism	3	0.709016	0.671703	0.656415	0.0382144
C099	hypoglycemis + t1d_diagnosed + area_of_residence	3	0.721311	0.708054	0.704347	0.0508067
C100	hypoglycemis + takes_insulin + age	3	0.733607	0.729237	0.702689	0.0820725
C101	hypoglycemis + takes_insulin + hba1c	3	0.684426	0.666456	0.666577	0.0609817
C102	hypoglycemis + takes_insulin + impaired_glucose_metabolism	3	0.709016	0.671703	0.656415	0.0382144
C103	hypoglycemis + takes_insulin + area_of_residence	3	0.721311	0.708054	0.704347	0.0508067
C104	hypoglycemis + age + hba1c	3	0.72541	0.724959	0.699407	0.0726158
C105	hypoglycemis + age + impaired_glucose_metabolism	3	0.737705	0.736104	0.692538	0.046892
C106	hypoglycemis + age + area_of_residence	3	0.737705	0.741862	0.695778	0.0184835
C107	hypoglycemis + hba1c + impaired_glucose_metabolism	3	0.70082	0.666369	0.647932	0.0446554
C108	hypoglycemis + hba1c + area_of_residence	3	0.713115	0.697518	0.682887	0.0704288
C109	hypoglycemis + impaired_glucose_metabolism + area_of_residence	3	0.70082	0.699975	0.665174	0.0676159
C110	insulin_delivery + disease_duration + t1d_diagnosed	3	0.631148	0.516515	0.516793	0.0273916
C111	insulin_delivery + disease_duration + takes_insulin	3	0.631148	0.516515	0.516793	0.0273916
C112	insulin_delivery + disease_duration + age	3	0.688525	0.673502	0.654047	0.0609719
C113	insulin_delivery + disease_duration + hba1c	3	0.631148	0.516515	0.507461	0.0246187
C114	insulin_delivery + disease_duration + impaired_glucose_metabolism	3	0.639344	0.594766	0.590983	0.0360858
C115	insulin_delivery + disease_duration + area_of_residence	3	0.663934	0.617119	0.583948	0.0820803
C116	insulin_delivery + t1d_diagnosed + takes_insulin	3	0.631148	0.516515	0.516793	0.0273916
C117	insulin_delivery + t1d_diagnosed + age	3	0.67623	0.654528	0.648848	0.0737516
C118	insulin_delivery + t1d_diagnosed + hba1c	3	0.631148	0.516515	0.516793	0.0273916
C119	insulin_delivery + t1d_diagnosed + impaired_glucose_metabolism	3	0.639344	0.594766	0.592457	0.0414079
C120	insulin_delivery + t1d_diagnosed + area_of_residence	3	0.659836	0.594976	0.591216	0.0883661
C121	insulin_delivery + takes_insulin + age	3	0.67623	0.654528	0.648848	0.0737516
C122	insulin_delivery + takes_insulin + hba1c	3	0.631148	0.516515	0.516793	0.0273916
C123	insulin_delivery + takes_insulin + impaired_glucose_metabolism	3	0.639344	0.594766	0.592457	0.0414079
C124	insulin_delivery + takes_insulin + area_of_residence	3	0.659836	0.594976	0.591216	0.0883661
C125	insulin_delivery + age + hba1c	3	0.67623	0.654528	0.63622	0.0833828
C126	insulin_delivery + age + impaired_glucose_metabolism	3	0.70082	0.684435	0.663084	0.0739858
C127	insulin_delivery + age + area_of_residence	3	0.70082	0.688358	0.623974	0.0363043
C128	insulin_delivery + hba1c + impaired_glucose_metabolism	3	0.639344	0.594766	0.592457	0.0414079
C129	insulin_delivery + hba1c + area_of_residence	3	0.659836	0.594976	0.591216	0.0883661
C130	insulin_delivery + impaired_glucose_metabolism + area_of_residence	3	0.668033	0.62725	0.621542	0.0846228
C131	disease_duration + t1d_diagnosed + takes_insulin	3	0.631148	0.516515	0.516793	0.0273916
C132	disease_duration + t1d_diagnosed + age	3	0.688525	0.673502	0.654047	0.0609719
C133	disease_duration + t1d_diagnosed + hba1c	3	0.631148	0.516515	0.507461	0.0246187
C134	disease_duration + t1d_diagnosed + impaired_glucose_metabolism	3	0.639344	0.594766	0.590983	0.0360858
C135	disease_duration + t1d_diagnosed + area_of_residence	3	0.663934	0.617119	0.583948	0.0820803
C136	disease_duration + takes_insulin + age	3	0.688525	0.673502	0.654047	0.0609719
C137	disease_duration + takes_insulin + hba1c	3	0.631148	0.516515	0.507461	0.0246187
C138	disease_duration + takes_insulin + impaired_glucose_metabolism	3	0.639344	0.594766	0.590983	0.0360858
C139	disease_duration + takes_insulin + area_of_residence	3	0.663934	0.617119	0.583948	0.0820803
C140	disease_duration + age + hba1c	3	0.680328	0.669916	0.652612	0.0587287
C141	disease_duration + age + impaired_glucose_metabolism	3	0.67623	0.67475	0.650366	0.0504323
C142	disease_duration + age + area_of_residence	3	0.684426	0.68274	0.606787	0.0198725
C143	disease_duration + hba1c + impaired_glucose_metabolism	3	0.622951	0.584271	0.551324	0.0487669
C144	disease_duration + hba1c + area_of_residence	3	0.651639	0.616807	0.558738	0.0649627
C145	disease_duration + impaired_glucose_metabolism + area_of_residence	3	0.627049	0.610303	0.538129	0.0448997
C146	t1d_diagnosed + takes_insulin + age	3	0.67623	0.654528	0.648848	0.0737516
C147	t1d_diagnosed + takes_insulin + hba1c	3	0.631148	0.516515	0.516793	0.0273916
C148	t1d_diagnosed + takes_insulin + impaired_glucose_metabolism	3	0.639344	0.594766	0.592457	0.0414079
C149	t1d_diagnosed + takes_insulin + area_of_residence	3	0.659836	0.594976	0.591216	0.0883661
C150	t1d_diagnosed + age + hba1c	3	0.67623	0.654528	0.63622	0.0833828
C151	t1d_diagnosed + age + impaired_glucose_metabolism	3	0.70082	0.684435	0.663084	0.0739858
C152	t1d_diagnosed + age + area_of_residence	3	0.70082	0.688358	0.623974	0.0363043
C153	t1d_diagnosed + hba1c + impaired_glucose_metabolism	3	0.639344	0.594766	0.592457	0.0414079
C154	t1d_diagnosed + hba1c + area_of_residence	3	0.659836	0.594976	0.591216	0.0883661
C155	t1d_diagnosed + impaired_glucose_metabolism + area_of_residence	3	0.668033	0.62725	0.621542	0.0846228
C156	takes_insulin + age + hba1c	3	0.67623	0.654528	0.63622	0.0833828
C157	takes_insulin + age + impaired_glucose_metabolism	3	0.70082	0.684435	0.663084	0.0739858
C158	takes_insulin + age + area_of_residence	3	0.70082	0.688358	0.623974	0.0363043
C159	takes_insulin + hba1c + impaired_glucose_metabolism	3	0.639344	0.594766	0.592457	0.0414079
C160	takes_insulin + hba1c + area_of_residence	3	0.659836	0.594976	0.591216	0.0883661
C161	takes_insulin + impaired_glucose_metabolism + area_of_residence	3	0.668033	0.62725	0.621542	0.0846228
C162	age + hba1c + impaired_glucose_metabolism	3	0.643443	0.629484	0.609592	0.0551071
C163	age + hba1c + area_of_residence	3	0.643443	0.635324	0.567835	0.0356148
C164	age + impaired_glucose_metabolism + area_of_residence	3	0.602459	0.595455	0.52041	0.0414964
C165	hba1c + impaired_glucose_metabolism + area_of_residence	3	0.581967	0.568937	0.537347	0.0730443
C166	bmi + hypoglycemis + insulin_delivery + disease_duration	4	0.967213	0.967017	0.92592	0.0468143
C167	bmi + hypoglycemis + insulin_delivery + t1d_diagnosed	4	0.930328	0.930701	0.893142	0.035457
C168	bmi + hypoglycemis + insulin_delivery + takes_insulin	4	0.930328	0.930701	0.893142	0.035457
C169	bmi + hypoglycemis + insulin_delivery + age	4	0.938525	0.939829	0.901736	0.0350706
C170	bmi + hypoglycemis + insulin_delivery + hba1c	4	0.934426	0.934642	0.901445	0.0234784
C171	bmi + hypoglycemis + insulin_delivery + impaired_glucose_metabolism	4	0.954918	0.954582	0.925573	0.036123
C172	bmi + hypoglycemis + insulin_delivery + area_of_residence	4	0.938525	0.938948	0.885252	0.0329675
C173	bmi + hypoglycemis + disease_duration + t1d_diagnosed	4	0.967213	0.967017	0.92592	0.0468143
C174	bmi + hypoglycemis + disease_duration + takes_insulin	4	0.967213	0.967017	0.92592	0.0468143
C175	bmi + hypoglycemis + disease_duration + age	4	0.967213	0.967017	0.93819	0.0253238
C176	bmi + hypoglycemis + disease_duration + hba1c	4	0.967213	0.967124	0.941785	0.0203875
C177	bmi + hypoglycemis + disease_duration + impaired_glucose_metabolism	4	0.991803	0.991804	0.96692	0.0380974
C178	bmi + hypoglycemis + disease_duration + area_of_residence	4	0.983607	0.983591	0.942712	0.0292676
C179	bmi + hypoglycemis + t1d_diagnosed + takes_insulin	4	0.930328	0.930701	0.893142	0.035457
C180	bmi + hypoglycemis + t1d_diagnosed + age	4	0.938525	0.939829	0.901736	0.0350706
C181	bmi + hypoglycemis + t1d_diagnosed + hba1c	4	0.934426	0.934642	0.901445	0.0234784
C182	bmi + hypoglycemis + t1d_diagnosed + impaired_glucose_metabolism	4	0.954918	0.954582	0.925573	0.036123
C183	bmi + hypoglycemis + t1d_diagnosed + area_of_residence	4	0.938525	0.938948	0.885252	0.0329675
C184	bmi + hypoglycemis + takes_insulin + age	4	0.938525	0.939829	0.901736	0.0350706
C185	bmi + hypoglycemis + takes_insulin + hba1c	4	0.934426	0.934642	0.901445	0.0234784
C186	bmi + hypoglycemis + takes_insulin + impaired_glucose_metabolism	4	0.954918	0.954582	0.925573	0.036123
C187	bmi + hypoglycemis + takes_insulin + area_of_residence	4	0.938525	0.938948	0.885252	0.0329675
C188	bmi + hypoglycemis + age + hba1c	4	0.930328	0.931327	0.89722	0.0205594
C189	bmi + hypoglycemis + age + impaired_glucose_metabolism	4	0.942623	0.942689	0.893369	0.0322679
C190	bmi + hypoglycemis + age + area_of_residence	4	0.938525	0.938873	0.897562	0.0220427
C191	bmi + hypoglycemis + hba1c + impaired_glucose_metabolism	4	0.95082	0.950804	0.938164	0.0125867
C192	bmi + hypoglycemis + hba1c + area_of_residence	4	0.938525	0.93877	0.905739	0.0320478
C193	bmi + hypoglycemis + impaired_glucose_metabolism + area_of_residence	4	0.942623	0.942782	0.909555	0.0311604
C194	bmi + insulin_delivery + disease_duration + t1d_diagnosed	4	0.901639	0.902482	0.885129	0.035469
C195	bmi + insulin_delivery + disease_duration + takes_insulin	4	0.901639	0.902482	0.885129	0.035469
C196	bmi + insulin_delivery + disease_duration + age	4	0.909836	0.910192	0.86035	0.0442451
C197	bmi + insulin_delivery + disease_duration + hba1c	4	0.901639	0.902482	0.873048	0.0231325
C198	bmi + insulin_delivery + disease_duration + impaired_glucose_metabolism	4	0.905738	0.906616	0.86157	0.0371203
C199	bmi + insulin_delivery + disease_duration + area_of_residence	4	0.913934	0.914344	0.848377	0.0399674
C200	bmi + insulin_delivery + t1d_diagnosed + takes_insulin	4	0.860656	0.862975	0.861725	0.0401211
C201	bmi + insulin_delivery + t1d_diagnosed + age	4	0.868852	0.871295	0.821583	0.0544675
C202	bmi + insulin_delivery + t1d_diagnosed + hba1c	4	0.860656	0.862975	0.849543	0.0302329
C203	bmi + insulin_delivery + t1d_diagnosed + impaired_glucose_metabolism	4	0.864754	0.867227	0.866101	0.0261718
C204	bmi + insulin_delivery + t1d_diagnosed + area_of_residence	4	0.860656	0.863118	0.842005	0.0466049
C205	bmi + insulin_delivery + takes_insulin + age	4	0.868852	0.871295	0.821583	0.0544675
C206	bmi + insulin_delivery + takes_insulin + hba1c	4	0.860656	0.862975	0.849543	0.0302329
C207	bmi + insulin_delivery + takes_insulin + impaired_glucose_metabolism	4	0.864754	0.867227	0.866101	0.0261718
C208	bmi + insulin_delivery + takes_insulin + area_of_residence	4	0.860656	0.863118	0.842005	0.0466049
C209	bmi + insulin_delivery + age + hba1c	4	0.877049	0.879079	0.846003	0.0418346
C210	bmi + insulin_delivery + age + impaired_glucose_metabolism	4	0.868852	0.87042	0.833755	0.0468729
C211	bmi + insulin_delivery + age + area_of_residence	4	0.893443	0.894957	0.804817	0.0559025
C212	bmi + insulin_delivery + hba1c + impaired_glucose_metabolism	4	0.864754	0.867227	0.866101	0.0261718
C213	bmi + insulin_delivery + hba1c + area_of_residence	4	0.868852	0.871338	0.785966	0.0565144
C214	bmi + insulin_delivery + impaired_glucose_metabolism + area_of_residence	4	0.868852	0.87136	0.842316	0.0331249
C215	bmi + disease_duration + t1d_diagnosed + takes_insulin	4	0.901639	0.902482	0.885129	0.035469
C216	bmi + disease_duration + t1d_diagnosed + age	4	0.909836	0.910192	0.86035	0.0442451
C217	bmi + disease_duration + t1d_diagnosed + hba1c	4	0.901639	0.902482	0.873048	0.0231325
C218	bmi + disease_duration + t1d_diagnosed + impaired_glucose_metabolism	4	0.905738	0.906616	0.86157	0.0371203
C219	bmi + disease_duration + t1d_diagnosed + area_of_residence	4	0.913934	0.914344	0.844119	0.0378954
C220	bmi + disease_duration + takes_insulin + age	4	0.909836	0.910192	0.86035	0.0442451
C221	bmi + disease_duration + takes_insulin + hba1c	4	0.901639	0.902482	0.873048	0.0231325
C222	bmi + disease_duration + takes_insulin + impaired_glucose_metabolism	4	0.905738	0.906616	0.86157	0.0371203
C223	bmi + disease_duration + takes_insulin + area_of_residence	4	0.913934	0.914344	0.844119	0.0378954
C224	bmi + disease_duration + age + hba1c	4	0.901639	0.901986	0.839328	0.0468227
C225	bmi + disease_duration + age + impaired_glucose_metabolism	4	0.877049	0.876879	0.810425	0.0238788
C226	bmi + disease_duration + age + area_of_residence	4	0.905738	0.905109	0.830894	0.0143642
C227	bmi + disease_duration + hba1c + impaired_glucose_metabolism	4	0.893443	0.893927	0.840604	0.0324239
C228	bmi + disease_duration + hba1c + area_of_residence	4	0.905738	0.905669	0.79929	0.0411515
C229	bmi + disease_duration + impaired_glucose_metabolism + area_of_residence	4	0.893443	0.893174	0.813892	0.0315892
C230	bmi + t1d_diagnosed + takes_insulin + age	4	0.868852	0.871295	0.821583	0.0544675
C231	bmi + t1d_diagnosed + takes_insulin + hba1c	4	0.860656	0.862975	0.849543	0.0302329
C232	bmi + t1d_diagnosed + takes_insulin + impaired_glucose_metabolism	4	0.864754	0.867227	0.866101	0.0261718
C233	bmi + t1d_diagnosed + takes_insulin + area_of_residence	4	0.860656	0.863118	0.842005	0.0466049
C234	bmi + t1d_diagnosed + age + hba1c	4	0.877049	0.879079	0.846003	0.0418346
C235	bmi + t1d_diagnosed + age + impaired_glucose_metabolism	4	0.868852	0.87042	0.833755	0.0468729
C236	bmi + t1d_diagnosed + age + area_of_residence	4	0.893443	0.894957	0.804817	0.0559025
C237	bmi + t1d_diagnosed + hba1c + impaired_glucose_metabolism	4	0.864754	0.867227	0.866101	0.0261718
C238	bmi + t1d_diagnosed + hba1c + area_of_residence	4	0.868852	0.871338	0.785966	0.0565144
C239	bmi + t1d_diagnosed + impaired_glucose_metabolism + area_of_residence	4	0.868852	0.87136	0.842316	0.0331249
C240	bmi + takes_insulin + age + hba1c	4	0.877049	0.879079	0.846003	0.0418346
C241	bmi + takes_insulin + age + impaired_glucose_metabolism	4	0.868852	0.87042	0.833755	0.0468729
C242	bmi + takes_insulin + age + area_of_residence	4	0.893443	0.894957	0.804817	0.0559025
C243	bmi + takes_insulin + hba1c + impaired_glucose_metabolism	4	0.864754	0.867227	0.866101	0.0261718
C244	bmi + takes_insulin + hba1c + area_of_residence	4	0.868852	0.871338	0.785966	0.0565144
C245	bmi + takes_insulin + impaired_glucose_metabolism + area_of_residence	4	0.868852	0.87136	0.842316	0.0331249
C246	bmi + age + hba1c + impaired_glucose_metabolism	4	0.831967	0.832589	0.759628	0.0274764
C247	bmi + age + hba1c + area_of_residence	4	0.852459	0.852891	0.726971	0.0346668
C248	bmi + age + impaired_glucose_metabolism + area_of_residence	4	0.803279	0.802994	0.688159	0.0632476
C249	bmi + hba1c + impaired_glucose_metabolism + area_of_residence	4	0.811475	0.810946	0.741349	0.0584055
C250	hypoglycemis + insulin_delivery + disease_duration + t1d_diagnosed	4	0.70082	0.663965	0.623092	0.0661301
C251	hypoglycemis + insulin_delivery + disease_duration + takes_insulin	4	0.70082	0.663965	0.623092	0.0661301
C252	hypoglycemis + insulin_delivery + disease_duration + age	4	0.758197	0.758426	0.715389	0.0600278
C253	hypoglycemis + insulin_delivery + disease_duration + hba1c	4	0.704918	0.655072	0.634066	0.0588905
C254	hypoglycemis + insulin_delivery + disease_duration + impaired_glucose_metabolism	4	0.741803	0.730966	0.708074	0.0400242
C255	hypoglycemis + insulin_delivery + disease_duration + area_of_residence	4	0.745902	0.735335	0.69238	0.0903612
C256	hypoglycemis + insulin_delivery + t1d_diagnosed + takes_insulin	4	0.684426	0.666456	0.666577	0.0609817
C257	hypoglycemis + insulin_delivery + t1d_diagnosed + age	4	0.733607	0.729237	0.702689	0.0820725
C258	hypoglycemis + insulin_delivery + t1d_diagnosed + hba1c	4	0.684426	0.666456	0.666577	0.0609817
C259	hypoglycemis + insulin_delivery + t1d_diagnosed + impaired_glucose_metabolism	4	0.709016	0.671703	0.656415	0.0382144
C260	hypoglycemis + insulin_delivery + t1d_diagnosed + area_of_residence	4	0.721311	0.708054	0.704347	0.0508067
C261	hypoglycemis + insulin_delivery + takes_insulin + age	4	0.733607	0.729237	0.702689	0.0820725
C262	hypoglycemis + insulin_delivery + takes_insulin + hba1c	4	0.684426	0.666456	0.666577	0.0609817
C263	hypoglycemis + insulin_delivery + takes_insulin + impaired_glucose_metabolism	4	0.709016	0.671703	0.656415	0.0382144
C264	hypoglycemis + insulin_delivery + takes_insulin + area_of_residence	4	0.721311	0.708054	0.704347	0.0508067
C265	hypoglycemis + insulin_delivery + age + hba1c	4	0.733607	0.729237	0.695882	0.0840674
C266	hypoglycemis + insulin_delivery + age + impaired_glucose_metabolism	4	0.778689	0.778381	0.719181	0.0567177
C267	hypoglycemis + insulin_delivery + age + area_of_residence	4	0.770492	0.774773	0.703997	0.0370202
C268	hypoglycemis + insulin_delivery + hba1c + impaired_glucose_metabolism	4	0.709016	0.671703	0.639562	0.0354596
C269	hypoglycemis + insulin_delivery + hba1c + area_of_residence	4	0.721311	0.711683	0.693159	0.0657888
C270	hypoglycemis + insulin_delivery + impaired_glucose_metabolism + area_of_residence	4	0.745902	0.733654	0.706503	0.0599831
C271	hypoglycemis + disease_duration + t1d_diagnosed + takes_insulin	4	0.70082	0.663965	0.623092	0.0661301
C272	hypoglycemis + disease_duration + t1d_diagnosed + age	4	0.758197	0.758426	0.715389	0.0600278
C273	hypoglycemis + disease_duration + t1d_diagnosed + hba1c	4	0.704918	0.655072	0.634066	0.0588905
C274	hypoglycemis + disease_duration + t1d_diagnosed + impaired_glucose_metabolism	4	0.741803	0.730966	0.708074	0.0400242
C275	hypoglycemis + disease_duration + t1d_diagnosed + area_of_residence	4	0.745902	0.735335	0.69238	0.0903612
C276	hypoglycemis + disease_duration + takes_insulin + age	4	0.758197	0.758426	0.715389	0.0600278
C277	hypoglycemis + disease_duration + takes_insulin + hba1c	4	0.704918	0.655072	0.634066	0.0588905
C278	hypoglycemis + disease_duration + takes_insulin + impaired_glucose_metabolism	4	0.741803	0.730966	0.708074	0.0400242
C279	hypoglycemis + disease_duration + takes_insulin + area_of_residence	4	0.745902	0.735335	0.69238	0.0903612
C280	hypoglycemis + disease_duration + age + hba1c	4	0.758197	0.758426	0.720142	0.0576449
C281	hypoglycemis + disease_duration + age + impaired_glucose_metabolism	4	0.807377	0.807377	0.753644	0.0556849
C282	hypoglycemis + disease_duration + age + area_of_residence	4	0.795082	0.7977	0.745752	0.0447792
C283	hypoglycemis + disease_duration + hba1c + impaired_glucose_metabolism	4	0.729508	0.713774	0.671988	0.0543853
C284	hypoglycemis + disease_duration + hba1c + area_of_residence	4	0.745902	0.733336	0.693907	0.0922455
C285	hypoglycemis + disease_duration + impaired_glucose_metabolism + area_of_residence	4	0.737705	0.735104	0.679905	0.0520808
C286	hypoglycemis + t1d_diagnosed + takes_insulin + age	4	0.733607	0.729237	0.702689	0.0820725
C287	hypoglycemis + t1d_diagnosed + takes_insulin + hba1c	4	0.684426	0.666456	0.666577	0.0609817
C288	hypoglycemis + t1d_diagnosed + takes_insulin + impaired_glucose_metabolism	4	0.709016	0.671703	0.656415	0.0382144
C289	hypoglycemis + t1d_diagnosed + takes_insulin + area_of_residence	4	0.721311	0.708054	0.704347	0.0508067
C290	hypoglycemis + t1d_diagnosed + age + hba1c	4	0.733607	0.729237	0.695882	0.0840674
C291	hypoglycemis + t1d_diagnosed + age + impaired_glucose_metabolism	4	0.778689	0.778381	0.719181	0.0567177
C292	hypoglycemis + t1d_diagnosed + age + area_of_residence	4	0.770492	0.774773	0.703997	0.0370202
C293	hypoglycemis + t1d_diagnosed + hba1c + impaired_glucose_metabolism	4	0.709016	0.671703	0.639562	0.0354596
C294	hypoglycemis + t1d_diagnosed + hba1c + area_of_residence	4	0.721311	0.711683	0.693159	0.0657888
C295	hypoglycemis + t1d_diagnosed + impaired_glucose_metabolism + area_of_residence	4	0.745902	0.733654	0.706503	0.0599831
C296	hypoglycemis + takes_insulin + age + hba1c	4	0.733607	0.729237	0.695882	0.0840674
C297	hypoglycemis + takes_insulin + age + impaired_glucose_metabolism	4	0.778689	0.778381	0.719181	0.0567177
C298	hypoglycemis + takes_insulin + age + area_of_residence	4	0.770492	0.774773	0.703997	0.0370202
C299	hypoglycemis + takes_insulin + hba1c + impaired_glucose_metabolism	4	0.709016	0.671703	0.639562	0.0354596
C300	hypoglycemis + takes_insulin + hba1c + area_of_residence	4	0.721311	0.711683	0.693159	0.0657888
C301	hypoglycemis + takes_insulin + impaired_glucose_metabolism + area_of_residence	4	0.745902	0.733654	0.706503	0.0599831
C302	hypoglycemis + age + hba1c + impaired_glucose_metabolism	4	0.762295	0.762575	0.706301	0.058916
C303	hypoglycemis + age + hba1c + area_of_residence	4	0.766393	0.768264	0.699394	0.0383264
C304	hypoglycemis + age + impaired_glucose_metabolism + area_of_residence	4	0.762295	0.766063	0.697524	0.0226649
C305	hypoglycemis + hba1c + impaired_glucose_metabolism + area_of_residence	4	0.729508	0.720778	0.691471	0.0552966
C306	insulin_delivery + disease_duration + t1d_diagnosed + takes_insulin	4	0.631148	0.516515	0.516793	0.0273916
C307	insulin_delivery + disease_duration + t1d_diagnosed + age	4	0.688525	0.673502	0.654047	0.0609719
C308	insulin_delivery + disease_duration + t1d_diagnosed + hba1c	4	0.631148	0.516515	0.507461	0.0246187
C309	insulin_delivery + disease_duration + t1d_diagnosed + impaired_glucose_metabolism	4	0.639344	0.594766	0.590983	0.0360858
C310	insulin_delivery + disease_duration + t1d_diagnosed + area_of_residence	4	0.663934	0.617119	0.583948	0.0820803
C311	insulin_delivery + disease_duration + takes_insulin + age	4	0.688525	0.673502	0.654047	0.0609719
C312	insulin_delivery + disease_duration + takes_insulin + hba1c	4	0.631148	0.516515	0.507461	0.0246187
C313	insulin_delivery + disease_duration + takes_insulin + impaired_glucose_metabolism	4	0.639344	0.594766	0.590983	0.0360858
C314	insulin_delivery + disease_duration + takes_insulin + area_of_residence	4	0.663934	0.617119	0.583948	0.0820803
C315	insulin_delivery + disease_duration + age + hba1c	4	0.688525	0.676179	0.642283	0.0573159
C316	insulin_delivery + disease_duration + age + impaired_glucose_metabolism	4	0.721311	0.711878	0.682569	0.0717581
C317	insulin_delivery + disease_duration + age + area_of_residence	4	0.733607	0.725056	0.617138	0.0206846
C318	insulin_delivery + disease_duration + hba1c + impaired_glucose_metabolism	4	0.643443	0.607943	0.586555	0.0420355
C319	insulin_delivery + disease_duration + hba1c + area_of_residence	4	0.668033	0.630808	0.551377	0.0638183
C320	insulin_delivery + disease_duration + impaired_glucose_metabolism + area_of_residence	4	0.680328	0.652277	0.614267	0.0623179
C321	insulin_delivery + t1d_diagnosed + takes_insulin + age	4	0.67623	0.654528	0.648848	0.0737516
C322	insulin_delivery + t1d_diagnosed + takes_insulin + hba1c	4	0.631148	0.516515	0.516793	0.0273916
C323	insulin_delivery + t1d_diagnosed + takes_insulin + impaired_glucose_metabolism	4	0.639344	0.594766	0.592457	0.0414079
C324	insulin_delivery + t1d_diagnosed + takes_insulin + area_of_residence	4	0.659836	0.594976	0.591216	0.0883661
C325	insulin_delivery + t1d_diagnosed + age + hba1c	4	0.67623	0.654528	0.63622	0.0833828
C326	insulin_delivery + t1d_diagnosed + age + impaired_glucose_metabolism	4	0.70082	0.684435	0.663084	0.0739858
C327	insulin_delivery + t1d_diagnosed + age + area_of_residence	4	0.70082	0.688358	0.623974	0.0363043
C328	insulin_delivery + t1d_diagnosed + hba1c + impaired_glucose_metabolism	4	0.639344	0.594766	0.592457	0.0414079
C329	insulin_delivery + t1d_diagnosed + hba1c + area_of_residence	4	0.659836	0.594976	0.591216	0.0883661
C330	insulin_delivery + t1d_diagnosed + impaired_glucose_metabolism + area_of_residence	4	0.668033	0.62725	0.621542	0.0846228
C331	insulin_delivery + takes_insulin + age + hba1c	4	0.67623	0.654528	0.63622	0.0833828
C332	insulin_delivery + takes_insulin + age + impaired_glucose_metabolism	4	0.70082	0.684435	0.663084	0.0739858
C333	insulin_delivery + takes_insulin + age + area_of_residence	4	0.70082	0.688358	0.623974	0.0363043
C334	insulin_delivery + takes_insulin + hba1c + impaired_glucose_metabolism	4	0.639344	0.594766	0.592457	0.0414079
C335	insulin_delivery + takes_insulin + hba1c + area_of_residence	4	0.659836	0.594976	0.591216	0.0883661
C336	insulin_delivery + takes_insulin + impaired_glucose_metabolism + area_of_residence	4	0.668033	0.62725	0.621542	0.0846228
C337	insulin_delivery + age + hba1c + impaired_glucose_metabolism	4	0.70082	0.685698	0.650346	0.0815922
C338	insulin_delivery + age + hba1c + area_of_residence	4	0.70082	0.690752	0.586459	0.0343702
C339	insulin_delivery + age + impaired_glucose_metabolism + area_of_residence	4	0.72541	0.717309	0.653345	0.0555324
C340	insulin_delivery + hba1c + impaired_glucose_metabolism + area_of_residence	4	0.668033	0.62725	0.611786	0.0810528
C341	disease_duration + t1d_diagnosed + takes_insulin + age	4	0.688525	0.673502	0.654047	0.0609719
C342	disease_duration + t1d_diagnosed + takes_insulin + hba1c	4	0.631148	0.516515	0.507461	0.0246187
C343	disease_duration + t1d_diagnosed + takes_insulin + impaired_glucose_metabolism	4	0.639344	0.594766	0.590983	0.0360858
C344	disease_duration + t1d_diagnosed + takes_insulin + area_of_residence	4	0.663934	0.617119	0.583948	0.0820803
C345	disease_duration + t1d_diagnosed + age + hba1c	4	0.688525	0.676179	0.642283	0.0573159
C346	disease_duration + t1d_diagnosed + age + impaired_glucose_metabolism	4	0.721311	0.711878	0.682569	0.0717581
C347	disease_duration + t1d_diagnosed + age + area_of_residence	4	0.733607	0.725056	0.617138	0.0206846
C348	disease_duration + t1d_diagnosed + hba1c + impaired_glucose_metabolism	4	0.643443	0.607943	0.586555	0.0420355
C349	disease_duration + t1d_diagnosed + hba1c + area_of_residence	4	0.668033	0.630808	0.551377	0.0638183
C350	disease_duration + t1d_diagnosed + impaired_glucose_metabolism + area_of_residence	4	0.680328	0.652277	0.614267	0.0623179
C351	disease_duration + takes_insulin + age + hba1c	4	0.688525	0.676179	0.642283	0.0573159
C352	disease_duration + takes_insulin + age + impaired_glucose_metabolism	4	0.721311	0.711878	0.682569	0.0717581
C353	disease_duration + takes_insulin + age + area_of_residence	4	0.733607	0.725056	0.617138	0.0206846
C354	disease_duration + takes_insulin + hba1c + impaired_glucose_metabolism	4	0.643443	0.607943	0.586555	0.0420355
C355	disease_duration + takes_insulin + hba1c + area_of_residence	4	0.668033	0.630808	0.551377	0.0638183
C356	disease_duration + takes_insulin + impaired_glucose_metabolism + area_of_residence	4	0.680328	0.652277	0.614267	0.0623179
C357	disease_duration + age + hba1c + impaired_glucose_metabolism	4	0.709016	0.704346	0.67154	0.0655871
C358	disease_duration + age + hba1c + area_of_residence	4	0.729508	0.726769	0.601155	0.0377285
C359	disease_duration + age + impaired_glucose_metabolism + area_of_residence	4	0.721311	0.721917	0.628387	0.0398982
C360	disease_duration + hba1c + impaired_glucose_metabolism + area_of_residence	4	0.663934	0.645956	0.54973	0.0716331
C361	t1d_diagnosed + takes_insulin + age + hba1c	4	0.67623	0.654528	0.63622	0.0833828
C362	t1d_diagnosed + takes_insulin + age + impaired_glucose_metabolism	4	0.70082	0.684435	0.663084	0.0739858
C363	t1d_diagnosed + takes_insulin + age + area_of_residence	4	0.70082	0.688358	0.623974	0.0363043
C364	t1d_diagnosed + takes_insulin + hba1c + impaired_glucose_metabolism	4	0.639344	0.594766	0.592457	0.0414079
C365	t1d_diagnosed + takes_insulin + hba1c + area_of_residence	4	0.659836	0.594976	0.591216	0.0883661
C366	t1d_diagnosed + takes_insulin + impaired_glucose_metabolism + area_of_residence	4	0.668033	0.62725	0.621542	0.0846228
C367	t1d_diagnosed + age + hba1c + impaired_glucose_metabolism	4	0.70082	0.685698	0.650346	0.0815922
C368	t1d_diagnosed + age + hba1c + area_of_residence	4	0.70082	0.690752	0.586459	0.0343702
C369	t1d_diagnosed + age + impaired_glucose_metabolism + area_of_residence	4	0.72541	0.717309	0.653345	0.0555324
C370	t1d_diagnosed + hba1c + impaired_glucose_metabolism + area_of_residence	4	0.668033	0.62725	0.611786	0.0810528
C371	takes_insulin + age + hba1c + impaired_glucose_metabolism	4	0.70082	0.685698	0.650346	0.0815922
C372	takes_insulin + age + hba1c + area_of_residence	4	0.70082	0.690752	0.586459	0.0343702
C373	takes_insulin + age + impaired_glucose_metabolism + area_of_residence	4	0.72541	0.717309	0.653345	0.0555324
C374	takes_insulin + hba1c + impaired_glucose_metabolism + area_of_residence	4	0.668033	0.62725	0.611786	0.0810528
C375	age + hba1c + impaired_glucose_metabolism + area_of_residence	4	0.672131	0.669228	0.584444	0.0479824
C376	bmi + hypoglycemis + insulin_delivery + disease_duration + t1d_diagnosed	5	0.967213	0.967017	0.92592	0.0468143
C377	bmi + hypoglycemis + insulin_delivery + disease_duration + takes_insulin	5	0.967213	0.967017	0.92592	0.0468143
C378	bmi + hypoglycemis + insulin_delivery + disease_duration + age	5	0.967213	0.967017	0.930143	0.0390127
C379	bmi + hypoglycemis + insulin_delivery + disease_duration + hba1c	5	0.967213	0.967124	0.937498	0.0264116
C380	bmi + hypoglycemis + insulin_delivery + disease_duration + impaired_glucose_metabolism	5	0.991803	0.991804	0.96692	0.0380974
C381	bmi + hypoglycemis + insulin_delivery + disease_duration + area_of_residence	5	0.983607	0.983591	0.938746	0.0355212
C382	bmi + hypoglycemis + insulin_delivery + t1d_diagnosed + takes_insulin	5	0.930328	0.930701	0.893142	0.035457
C383	bmi + hypoglycemis + insulin_delivery + t1d_diagnosed + age	5	0.938525	0.939829	0.901736	0.0350706
C384	bmi + hypoglycemis + insulin_delivery + t1d_diagnosed + hba1c	5	0.934426	0.934642	0.901445	0.0234784
C385	bmi + hypoglycemis + insulin_delivery + t1d_diagnosed + impaired_glucose_metabolism	5	0.954918	0.954582	0.925573	0.036123
C386	bmi + hypoglycemis + insulin_delivery + t1d_diagnosed + area_of_residence	5	0.938525	0.938948	0.885252	0.0329675
C387	bmi + hypoglycemis + insulin_delivery + takes_insulin + age	5	0.938525	0.939829	0.901736	0.0350706
C388	bmi + hypoglycemis + insulin_delivery + takes_insulin + hba1c	5	0.934426	0.934642	0.901445	0.0234784
C389	bmi + hypoglycemis + insulin_delivery + takes_insulin + impaired_glucose_metabolism	5	0.954918	0.954582	0.925573	0.036123
C390	bmi + hypoglycemis + insulin_delivery + takes_insulin + area_of_residence	5	0.938525	0.938948	0.885252	0.0329675
C391	bmi + hypoglycemis + insulin_delivery + age + hba1c	5	0.938525	0.939829	0.897757	0.0280087
C392	bmi + hypoglycemis + insulin_delivery + age + impaired_glucose_metabolism	5	0.963115	0.963075	0.926211	0.035875
C393	bmi + hypoglycemis + insulin_delivery + age + area_of_residence	5	0.959016	0.959323	0.90569	0.0273052
C394	bmi + hypoglycemis + insulin_delivery + hba1c + impaired_glucose_metabolism	5	0.959016	0.958848	0.929984	0.0162596
C395	bmi + hypoglycemis + insulin_delivery + hba1c + area_of_residence	5	0.954918	0.955059	0.893466	0.0292064
C396	bmi + hypoglycemis + insulin_delivery + impaired_glucose_metabolism + area_of_residence	5	0.959016	0.958814	0.913811	0.0305167
C397	bmi + hypoglycemis + disease_duration + t1d_diagnosed + takes_insulin	5	0.967213	0.967017	0.92592	0.0468143
C398	bmi + hypoglycemis + disease_duration + t1d_diagnosed + age	5	0.967213	0.967017	0.930143	0.0390127
C399	bmi + hypoglycemis + disease_duration + t1d_diagnosed + hba1c	5	0.967213	0.967124	0.937498	0.0264116
C400	bmi + hypoglycemis + disease_duration + t1d_diagnosed + impaired_glucose_metabolism	5	0.991803	0.991804	0.96692	0.0380974
C401	bmi + hypoglycemis + disease_duration + t1d_diagnosed + area_of_residence	5	0.983607	0.983591	0.938746	0.0355212
C402	bmi + hypoglycemis + disease_duration + takes_insulin + age	5	0.967213	0.967017	0.930143	0.0390127
C403	bmi + hypoglycemis + disease_duration + takes_insulin + hba1c	5	0.967213	0.967124	0.937498	0.0264116
C404	bmi + hypoglycemis + disease_duration + takes_insulin + impaired_glucose_metabolism	5	0.991803	0.991804	0.96692	0.0380974
C405	bmi + hypoglycemis + disease_duration + takes_insulin + area_of_residence	5	0.983607	0.983591	0.938746	0.0355212
C406	bmi + hypoglycemis + disease_duration + age + hba1c	5	0.967213	0.967124	0.937853	0.0258579
C407	bmi + hypoglycemis + disease_duration + age + impaired_glucose_metabolism	5	0.991803	0.991804	0.96692	0.0380974
C408	bmi + hypoglycemis + disease_duration + age + area_of_residence	5	0.987705	0.987662	0.938612	0.0282436
C409	bmi + hypoglycemis + disease_duration + hba1c + impaired_glucose_metabolism	5	0.991803	0.991832	0.975111	0.0241408
C410	bmi + hypoglycemis + disease_duration + hba1c + area_of_residence	5	0.987705	0.987662	0.942712	0.0292676
C411	bmi + hypoglycemis + disease_duration + impaired_glucose_metabolism + area_of_residence	5	0.995902	0.995902	0.971257	0.0243848
C412	bmi + hypoglycemis + t1d_diagnosed + takes_insulin + age	5	0.938525	0.939829	0.901736	0.0350706
C413	bmi + hypoglycemis + t1d_diagnosed + takes_insulin + hba1c	5	0.934426	0.934642	0.901445	0.0234784
C414	bmi + hypoglycemis + t1d_diagnosed + takes_insulin + impaired_glucose_metabolism	5	0.954918	0.954582	0.925573	0.036123
C415	bmi + hypoglycemis + t1d_diagnosed + takes_insulin + area_of_residence	5	0.938525	0.938948	0.885252	0.0329675
C416	bmi + hypoglycemis + t1d_diagnosed + age + hba1c	5	0.938525	0.939829	0.897757	0.0280087
C417	bmi + hypoglycemis + t1d_diagnosed + age + impaired_glucose_metabolism	5	0.963115	0.963075	0.926211	0.035875
C418	bmi + hypoglycemis + t1d_diagnosed + age + area_of_residence	5	0.959016	0.959323	0.90569	0.0273052
C419	bmi + hypoglycemis + t1d_diagnosed + hba1c + impaired_glucose_metabolism	5	0.959016	0.958848	0.929984	0.0162596
C420	bmi + hypoglycemis + t1d_diagnosed + hba1c + area_of_residence	5	0.954918	0.955059	0.893466	0.0292064
C421	bmi + hypoglycemis + t1d_diagnosed + impaired_glucose_metabolism + area_of_residence	5	0.959016	0.958814	0.913811	0.0305167
C422	bmi + hypoglycemis + takes_insulin + age + hba1c	5	0.938525	0.939829	0.897757	0.0280087
C423	bmi + hypoglycemis + takes_insulin + age + impaired_glucose_metabolism	5	0.963115	0.963075	0.926211	0.035875
C424	bmi + hypoglycemis + takes_insulin + age + area_of_residence	5	0.959016	0.959323	0.90569	0.0273052
C425	bmi + hypoglycemis + takes_insulin + hba1c + impaired_glucose_metabolism	5	0.959016	0.958848	0.929984	0.0162596
C426	bmi + hypoglycemis + takes_insulin + hba1c + area_of_residence	5	0.954918	0.955059	0.893466	0.0292064
C427	bmi + hypoglycemis + takes_insulin + impaired_glucose_metabolism + area_of_residence	5	0.959016	0.958814	0.913811	0.0305167
C428	bmi + hypoglycemis + age + hba1c + impaired_glucose_metabolism	5	0.95082	0.95106	0.92607	0.00932456
C429	bmi + hypoglycemis + age + hba1c + area_of_residence	5	0.954918	0.955189	0.889843	0.0204174
C430	bmi + hypoglycemis + age + impaired_glucose_metabolism + area_of_residence	5	0.95082	0.950922	0.893808	0.0243668
C431	bmi + hypoglycemis + hba1c + impaired_glucose_metabolism + area_of_residence	5	0.954918	0.955048	0.922039	0.0145921
C432	bmi + insulin_delivery + disease_duration + t1d_diagnosed + takes_insulin	5	0.901639	0.902482	0.885129	0.035469
C433	bmi + insulin_delivery + disease_duration + t1d_diagnosed + age	5	0.909836	0.910192	0.86035	0.0442451
C434	bmi + insulin_delivery + disease_duration + t1d_diagnosed + hba1c	5	0.901639	0.902482	0.873048	0.0231325
C435	bmi + insulin_delivery + disease_duration + t1d_diagnosed + impaired_glucose_metabolism	5	0.905738	0.906616	0.86157	0.0371203
C436	bmi + insulin_delivery + disease_duration + t1d_diagnosed + area_of_residence	5	0.913934	0.914344	0.848377	0.0399674
C437	bmi + insulin_delivery + disease_duration + takes_insulin + age	5	0.909836	0.910192	0.86035	0.0442451
C438	bmi + insulin_delivery + disease_duration + takes_insulin + hba1c	5	0.901639	0.902482	0.873048	0.0231325
C439	bmi + insulin_delivery + disease_duration + takes_insulin + impaired_glucose_metabolism	5	0.905738	0.906616	0.86157	0.0371203
C440	bmi + insulin_delivery + disease_duration + takes_insulin + area_of_residence	5	0.913934	0.914344	0.848377	0.0399674
C441	bmi + insulin_delivery + disease_duration + age + hba1c	5	0.913934	0.914376	0.839688	0.0337555
C442	bmi + insulin_delivery + disease_duration + age + impaired_glucose_metabolism	5	0.922131	0.922593	0.852362	0.0320874
C443	bmi + insulin_delivery + disease_duration + age + area_of_residence	5	0.938525	0.938386	0.831549	0.0310049
C444	bmi + insulin_delivery + disease_duration + hba1c + impaired_glucose_metabolism	5	0.905738	0.906409	0.844971	0.0328054
C445	bmi + insulin_delivery + disease_duration + hba1c + area_of_residence	5	0.922131	0.922366	0.804807	0.0454958
C446	bmi + insulin_delivery + disease_duration + impaired_glucose_metabolism + area_of_residence	5	0.922131	0.922559	0.835552	0.0462806
C447	bmi + insulin_delivery + t1d_diagnosed + takes_insulin + age	5	0.868852	0.871295	0.821583	0.0544675
C448	bmi + insulin_delivery + t1d_diagnosed + takes_insulin + hba1c	5	0.860656	0.862975	0.849543	0.0302329
C449	bmi + insulin_delivery + t1d_diagnosed + takes_insulin + impaired_glucose_metabolism	5	0.864754	0.867227	0.866101	0.0261718
C450	bmi + insulin_delivery + t1d_diagnosed + takes_insulin + area_of_residence	5	0.860656	0.863118	0.842005	0.0466049
C451	bmi + insulin_delivery + t1d_diagnosed + age + hba1c	5	0.877049	0.879079	0.846003	0.0418346
C452	bmi + insulin_delivery + t1d_diagnosed + age + impaired_glucose_metabolism	5	0.868852	0.87042	0.833755	0.0468729
C453	bmi + insulin_delivery + t1d_diagnosed + age + area_of_residence	5	0.893443	0.894957	0.804817	0.0559025
C454	bmi + insulin_delivery + t1d_diagnosed + hba1c + impaired_glucose_metabolism	5	0.864754	0.867227	0.866101	0.0261718
C455	bmi + insulin_delivery + t1d_diagnosed + hba1c + area_of_residence	5	0.868852	0.871338	0.785966	0.0565144
C456	bmi + insulin_delivery + t1d_diagnosed + impaired_glucose_metabolism + area_of_residence	5	0.868852	0.87136	0.83832	0.0407368
C457	bmi + insulin_delivery + takes_insulin + age + hba1c	5	0.877049	0.879079	0.846003	0.0418346
C458	bmi + insulin_delivery + takes_insulin + age + impaired_glucose_metabolism	5	0.868852	0.87042	0.833755	0.0468729
C459	bmi + insulin_delivery + takes_insulin + age + area_of_residence	5	0.893443	0.894957	0.804817	0.0559025
C460	bmi + insulin_delivery + takes_insulin + hba1c + impaired_glucose_metabolism	5	0.864754	0.867227	0.866101	0.0261718
C461	bmi + insulin_delivery + takes_insulin + hba1c + area_of_residence	5	0.868852	0.871338	0.785966	0.0565144
C462	bmi + insulin_delivery + takes_insulin + impaired_glucose_metabolism + area_of_residence	5	0.868852	0.87136	0.83832	0.0407368
C463	bmi + insulin_delivery + age + hba1c + impaired_glucose_metabolism	5	0.881148	0.882926	0.845779	0.0363872
C464	bmi + insulin_delivery + age + hba1c + area_of_residence	5	0.905738	0.907077	0.812987	0.0644132
C465	bmi + insulin_delivery + age + impaired_glucose_metabolism + area_of_residence	5	0.901639	0.902859	0.813144	0.0410021
C466	bmi + insulin_delivery + hba1c + impaired_glucose_metabolism + area_of_residence	5	0.877049	0.879224	0.79363	0.038615
C467	bmi + disease_duration + t1d_diagnosed + takes_insulin + age	5	0.909836	0.910192	0.86035	0.0442451
C468	bmi + disease_duration + t1d_diagnosed + takes_insulin + hba1c	5	0.901639	0.902482	0.873048	0.0231325
C469	bmi + disease_duration + t1d_diagnosed + takes_insulin + impaired_glucose_metabolism	5	0.905738	0.906616	0.86157	0.0371203
C470	bmi + disease_duration + t1d_diagnosed + takes_insulin + area_of_residence	5	0.913934	0.914344	0.848377	0.0399674
C471	bmi + disease_duration + t1d_diagnosed + age + hba1c	5	0.913934	0.914376	0.834821	0.0415091
C472	bmi + disease_duration + t1d_diagnosed + age + impaired_glucose_metabolism	5	0.922131	0.922593	0.852362	0.0320874
C473	bmi + disease_duration + t1d_diagnosed + age + area_of_residence	5	0.938525	0.938386	0.831549	0.0310049
C474	bmi + disease_duration + t1d_diagnosed + hba1c + impaired_glucose_metabolism	5	0.905738	0.906409	0.844971	0.0328054
C475	bmi + disease_duration + t1d_diagnosed + hba1c + area_of_residence	5	0.922131	0.922366	0.804807	0.0454958
C476	bmi + disease_duration + t1d_diagnosed + impaired_glucose_metabolism + area_of_residence	5	0.922131	0.922559	0.835552	0.0462806
C477	bmi + disease_duration + takes_insulin + age + hba1c	5	0.913934	0.914376	0.834821	0.0415091
C478	bmi + disease_duration + takes_insulin + age + impaired_glucose_metabolism	5	0.922131	0.922593	0.852362	0.0320874
C479	bmi + disease_duration + takes_insulin + age + area_of_residence	5	0.938525	0.938386	0.831549	0.0310049
C480	bmi + disease_duration + takes_insulin + hba1c + impaired_glucose_metabolism	5	0.905738	0.906409	0.844971	0.0328054
C481	bmi + disease_duration + takes_insulin + hba1c + area_of_residence	5	0.922131	0.922366	0.804807	0.0454958
C482	bmi + disease_duration + takes_insulin + impaired_glucose_metabolism + area_of_residence	5	0.922131	0.922559	0.835552	0.0462806
C483	bmi + disease_duration + age + hba1c + impaired_glucose_metabolism	5	0.913934	0.914379	0.818294	0.0323742
C484	bmi + disease_duration + age + hba1c + area_of_residence	5	0.92623	0.92551	0.813677	0.017731
C485	bmi + disease_duration + age + impaired_glucose_metabolism + area_of_residence	5	0.922131	0.92192	0.804834	0.033202
C486	bmi + disease_duration + hba1c + impaired_glucose_metabolism + area_of_residence	5	0.918033	0.917366	0.786184	0.0418434
C487	bmi + t1d_diagnosed + takes_insulin + age + hba1c	5	0.877049	0.879079	0.846003	0.0418346
C488	bmi + t1d_diagnosed + takes_insulin + age + impaired_glucose_metabolism	5	0.868852	0.87042	0.833755	0.0468729
C489	bmi + t1d_diagnosed + takes_insulin + age + area_of_residence	5	0.893443	0.894957	0.804817	0.0559025
C490	bmi + t1d_diagnosed + takes_insulin + hba1c + impaired_glucose_metabolism	5	0.864754	0.867227	0.866101	0.0261718
C491	bmi + t1d_diagnosed + takes_insulin + hba1c + area_of_residence	5	0.868852	0.871338	0.785966	0.0565144
C492	bmi + t1d_diagnosed + takes_insulin + impaired_glucose_metabolism + area_of_residence	5	0.868852	0.87136	0.83832	0.0407368
C493	bmi + t1d_diagnosed + age + hba1c + impaired_glucose_metabolism	5	0.881148	0.882926	0.845779	0.0363872
C494	bmi + t1d_diagnosed + age + hba1c + area_of_residence	5	0.905738	0.907077	0.812987	0.0644132
C495	bmi + t1d_diagnosed + age + impaired_glucose_metabolism + area_of_residence	5	0.901639	0.902859	0.813144	0.0410021
C496	bmi + t1d_diagnosed + hba1c + impaired_glucose_metabolism + area_of_residence	5	0.877049	0.879224	0.79363	0.038615
C497	bmi + takes_insulin + age + hba1c + impaired_glucose_metabolism	5	0.881148	0.882926	0.845779	0.0363872
C498	bmi + takes_insulin + age + hba1c + area_of_residence	5	0.905738	0.907077	0.812987	0.0644132
C499	bmi + takes_insulin + age + impaired_glucose_metabolism + area_of_residence	5	0.901639	0.902859	0.813144	0.0410021
C500	bmi + takes_insulin + hba1c + impaired_glucose_metabolism + area_of_residence	5	0.877049	0.879224	0.79363	0.038615
C501	bmi + age + hba1c + impaired_glucose_metabolism + area_of_residence	5	0.872951	0.873663	0.720268	0.0305678
C502	hypoglycemis + insulin_delivery + disease_duration + t1d_diagnosed + takes_insulin	5	0.70082	0.663965	0.623092	0.0661301
C503	hypoglycemis + insulin_delivery + disease_duration + t1d_diagnosed + age	5	0.758197	0.758426	0.715389	0.0600278
C504	hypoglycemis + insulin_delivery + disease_duration + t1d_diagnosed + hba1c	5	0.704918	0.655072	0.634066	0.0588905
C505	hypoglycemis + insulin_delivery + disease_duration + t1d_diagnosed + impaired_glucose_metabolism	5	0.741803	0.730966	0.708074	0.0400242
C506	hypoglycemis + insulin_delivery + disease_duration + t1d_diagnosed + area_of_residence	5	0.745902	0.735335	0.69238	0.0903612
C507	hypoglycemis + insulin_delivery + disease_duration + takes_insulin + age	5	0.758197	0.758426	0.715389	0.0600278
C508	hypoglycemis + insulin_delivery + disease_duration + takes_insulin + hba1c	5	0.704918	0.655072	0.634066	0.0588905
C509	hypoglycemis + insulin_delivery + disease_duration + takes_insulin + impaired_glucose_metabolism	5	0.741803	0.730966	0.708074	0.0400242
C510	hypoglycemis + insulin_delivery + disease_duration + takes_insulin + area_of_residence	5	0.745902	0.735335	0.69238	0.0903612
C511	hypoglycemis + insulin_delivery + disease_duration + age + hba1c	5	0.762295	0.762383	0.710707	0.0636831
C512	hypoglycemis + insulin_delivery + disease_duration + age + impaired_glucose_metabolism	5	0.815574	0.815602	0.766379	0.0646793
C513	hypoglycemis + insulin_delivery + disease_duration + age + area_of_residence	5	0.811475	0.813597	0.74564	0.0438343
C514	hypoglycemis + insulin_delivery + disease_duration + hba1c + impaired_glucose_metabolism	5	0.745902	0.733015	0.712723	0.038946
C515	hypoglycemis + insulin_delivery + disease_duration + hba1c + area_of_residence	5	0.758197	0.745299	0.683251	0.101862
C516	hypoglycemis + insulin_delivery + disease_duration + impaired_glucose_metabolism + area_of_residence	5	0.782787	0.776291	0.748923	0.054845
C517	hypoglycemis + insulin_delivery + t1d_diagnosed + takes_insulin + age	5	0.733607	0.729237	0.702689	0.0820725
C518	hypoglycemis + insulin_delivery + t1d_diagnosed + takes_insulin + hba1c	5	0.684426	0.666456	0.666577	0.0609817
C519	hypoglycemis + insulin_delivery + t1d_diagnosed + takes_insulin + impaired_glucose_metabolism	5	0.709016	0.671703	0.656415	0.0382144
C520	hypoglycemis + insulin_delivery + t1d_diagnosed + takes_insulin + area_of_residence	5	0.721311	0.708054	0.704347	0.0508067
C521	hypoglycemis + insulin_delivery + t1d_diagnosed + age + hba1c	5	0.733607	0.729237	0.695882	0.0840674
C522	hypoglycemis + insulin_delivery + t1d_diagnosed + age + impaired_glucose_metabolism	5	0.778689	0.778381	0.719181	0.0567177
C523	hypoglycemis + insulin_delivery + t1d_diagnosed + age + area_of_residence	5	0.770492	0.774773	0.703997	0.0370202
C524	hypoglycemis + insulin_delivery + t1d_diagnosed + hba1c + impaired_glucose_metabolism	5	0.709016	0.671703	0.639562	0.0354596
C525	hypoglycemis + insulin_delivery + t1d_diagnosed + hba1c + area_of_residence	5	0.721311	0.711683	0.693159	0.0657888
C526	hypoglycemis + insulin_delivery + t1d_diagnosed + impaired_glucose_metabolism + area_of_residence	5	0.745902	0.733654	0.706503	0.0599831
C527	hypoglycemis + insulin_delivery + takes_insulin + age + hba1c	5	0.733607	0.729237	0.695882	0.0840674
C528	hypoglycemis + insulin_delivery + takes_insulin + age + impaired_glucose_metabolism	5	0.778689	0.778381	0.719181	0.0567177
C529	hypoglycemis + insulin_delivery + takes_insulin + age + area_of_residence	5	0.770492	0.774773	0.703997	0.0370202
C530	hypoglycemis + insulin_delivery + takes_insulin + hba1c + impaired_glucose_metabolism	5	0.709016	0.671703	0.639562	0.0354596
C531	hypoglycemis + insulin_delivery + takes_insulin + hba1c + area_of_residence	5	0.721311	0.711683	0.693159	0.0657888
C532	hypoglycemis + insulin_delivery + takes_insulin + impaired_glucose_metabolism + area_of_residence	5	0.745902	0.733654	0.706503	0.0599831
C533	hypoglycemis + insulin_delivery + age + hba1c + impaired_glucose_metabolism	5	0.778689	0.776855	0.705645	0.0753519
C534	hypoglycemis + insulin_delivery + age + hba1c + area_of_residence	5	0.782787	0.784112	0.699187	0.0344202
C535	hypoglycemis + insulin_delivery + age + impaired_glucose_metabolism + area_of_residence	5	0.815574	0.815675	0.74772	0.0484317
C536	hypoglycemis + insulin_delivery + hba1c + impaired_glucose_metabolism + area_of_residence	5	0.75	0.740931	0.704413	0.053551
C537	hypoglycemis + disease_duration + t1d_diagnosed + takes_insulin + age	5	0.758197	0.758426	0.715389	0.0600278
C538	hypoglycemis + disease_duration + t1d_diagnosed + takes_insulin + hba1c	5	0.704918	0.655072	0.634066	0.0588905
C539	hypoglycemis + disease_duration + t1d_diagnosed + takes_insulin + impaired_glucose_metabolism	5	0.741803	0.730966	0.708074	0.0400242
C540	hypoglycemis + disease_duration + t1d_diagnosed + takes_insulin + area_of_residence	5	0.745902	0.735335	0.69238	0.0903612
C541	hypoglycemis + disease_duration + t1d_diagnosed + age + hba1c	5	0.762295	0.762383	0.710707	0.0636831
C542	hypoglycemis + disease_duration + t1d_diagnosed + age + impaired_glucose_metabolism	5	0.815574	0.815602	0.766379	0.0646793
C543	hypoglycemis + disease_duration + t1d_diagnosed + age + area_of_residence	5	0.811475	0.813597	0.74564	0.0438343
C544	hypoglycemis + disease_duration + t1d_diagnosed + hba1c + impaired_glucose_metabolism	5	0.745902	0.733015	0.712723	0.038946
C545	hypoglycemis + disease_duration + t1d_diagnosed + hba1c + area_of_residence	5	0.758197	0.745299	0.683251	0.101862
C546	hypoglycemis + disease_duration + t1d_diagnosed + impaired_glucose_metabolism + area_of_residence	5	0.782787	0.776291	0.748923	0.054845
C547	hypoglycemis + disease_duration + takes_insulin + age + hba1c	5	0.762295	0.762383	0.710707	0.0636831
C548	hypoglycemis + disease_duration + takes_insulin + age + impaired_glucose_metabolism	5	0.815574	0.815602	0.766379	0.0646793
C549	hypoglycemis + disease_duration + takes_insulin + age + area_of_residence	5	0.811475	0.813597	0.74564	0.0438343
C550	hypoglycemis + disease_duration + takes_insulin + hba1c + impaired_glucose_metabolism	5	0.745902	0.733015	0.712723	0.038946
C551	hypoglycemis + disease_duration + takes_insulin + hba1c + area_of_residence	5	0.758197	0.745299	0.683251	0.101862
C552	hypoglycemis + disease_duration + takes_insulin + impaired_glucose_metabolism + area_of_residence	5	0.782787	0.776291	0.748923	0.054845
C553	hypoglycemis + disease_duration + age + hba1c + impaired_glucose_metabolism	5	0.811475	0.811316	0.758288	0.0590943
C554	hypoglycemis + disease_duration + age + hba1c + area_of_residence	5	0.807377	0.809521	0.740203	0.0472652
C555	hypoglycemis + disease_duration + age + impaired_glucose_metabolism + area_of_residence	5	0.827869	0.828892	0.774648	0.0332781
C556	hypoglycemis + disease_duration + hba1c + impaired_glucose_metabolism + area_of_residence	5	0.766393	0.759758	0.718372	0.0752855
C557	hypoglycemis + t1d_diagnosed + takes_insulin + age + hba1c	5	0.733607	0.729237	0.695882	0.0840674
C558	hypoglycemis + t1d_diagnosed + takes_insulin + age + impaired_glucose_metabolism	5	0.778689	0.778381	0.719181	0.0567177
C559	hypoglycemis + t1d_diagnosed + takes_insulin + age + area_of_residence	5	0.770492	0.774773	0.703997	0.0370202
C560	hypoglycemis + t1d_diagnosed + takes_insulin + hba1c + impaired_glucose_metabolism	5	0.709016	0.671703	0.639562	0.0354596
C561	hypoglycemis + t1d_diagnosed + takes_insulin + hba1c + area_of_residence	5	0.721311	0.711683	0.693159	0.0657888
C562	hypoglycemis + t1d_diagnosed + takes_insulin + impaired_glucose_metabolism + area_of_residence	5	0.745902	0.733654	0.706503	0.0599831
C563	hypoglycemis + t1d_diagnosed + age + hba1c + impaired_glucose_metabolism	5	0.778689	0.776855	0.705645	0.0753519
C564	hypoglycemis + t1d_diagnosed + age + hba1c + area_of_residence	5	0.782787	0.784112	0.699187	0.0344202
C565	hypoglycemis + t1d_diagnosed + age + impaired_glucose_metabolism + area_of_residence	5	0.815574	0.815675	0.74772	0.0484317
C566	hypoglycemis + t1d_diagnosed + hba1c + impaired_glucose_metabolism + area_of_residence	5	0.75	0.740931	0.704413	0.053551
C567	hypoglycemis + takes_insulin + age + hba1c + impaired_glucose_metabolism	5	0.778689	0.776855	0.705645	0.0753519
C568	hypoglycemis + takes_insulin + age + hba1c + area_of_residence	5	0.782787	0.784112	0.699187	0.0344202
C569	hypoglycemis + takes_insulin + age + impaired_glucose_metabolism + area_of_residence	5	0.815574	0.815675	0.74772	0.0484317
C570	hypoglycemis + takes_insulin + hba1c + impaired_glucose_metabolism + area_of_residence	5	0.75	0.740931	0.704413	0.053551
C571	hypoglycemis + age + hba1c + impaired_glucose_metabolism + area_of_residence	5	0.790984	0.792072	0.726507	0.0403319
C572	insulin_delivery + disease_duration + t1d_diagnosed + takes_insulin + age	5	0.688525	0.673502	0.654047	0.0609719
C573	insulin_delivery + disease_duration + t1d_diagnosed + takes_insulin + hba1c	5	0.631148	0.516515	0.507461	0.0246187
C574	insulin_delivery + disease_duration + t1d_diagnosed + takes_insulin + impaired_glucose_metabolism	5	0.639344	0.594766	0.590983	0.0360858
C575	insulin_delivery + disease_duration + t1d_diagnosed + takes_insulin + area_of_residence	5	0.663934	0.617119	0.583948	0.0820803
C576	insulin_delivery + disease_duration + t1d_diagnosed + age + hba1c	5	0.688525	0.676179	0.642283	0.0573159
C577	insulin_delivery + disease_duration + t1d_diagnosed + age + impaired_glucose_metabolism	5	0.721311	0.711878	0.682569	0.0717581
C578	insulin_delivery + disease_duration + t1d_diagnosed + age + area_of_residence	5	0.733607	0.725056	0.617138	0.0206846
C579	insulin_delivery + disease_duration + t1d_diagnosed + hba1c + impaired_glucose_metabolism	5	0.643443	0.607943	0.586555	0.0420355
C580	insulin_delivery + disease_duration + t1d_diagnosed + hba1c + area_of_residence	5	0.668033	0.630808	0.551377	0.0638183
C581	insulin_delivery + disease_duration + t1d_diagnosed + impaired_glucose_metabolism + area_of_residence	5	0.680328	0.652277	0.614267	0.0623179
C582	insulin_delivery + disease_duration + takes_insulin + age + hba1c	5	0.688525	0.676179	0.642283	0.0573159
C583	insulin_delivery + disease_duration + takes_insulin + age + impaired_glucose_metabolism	5	0.721311	0.711878	0.682569	0.0717581
C584	insulin_delivery + disease_duration + takes_insulin + age + area_of_residence	5	0.733607	0.725056	0.617138	0.0206846
C585	insulin_delivery + disease_duration + takes_insulin + hba1c + impaired_glucose_metabolism	5	0.643443	0.607943	0.586555	0.0420355
C586	insulin_delivery + disease_duration + takes_insulin + hba1c + area_of_residence	5	0.668033	0.630808	0.551377	0.0638183
C587	insulin_delivery + disease_duration + takes_insulin + impaired_glucose_metabolism + area_of_residence	5	0.680328	0.652277	0.614267	0.0623179
C588	insulin_delivery + disease_duration + age + hba1c + impaired_glucose_metabolism	5	0.721311	0.715289	0.65216	0.050902
C589	insulin_delivery + disease_duration + age + hba1c + area_of_residence	5	0.741803	0.738245	0.593536	0.0269179
C590	insulin_delivery + disease_duration + age + impaired_glucose_metabolism + area_of_residence	5	0.770492	0.766809	0.667237	0.0407178
C591	insulin_delivery + disease_duration + hba1c + impaired_glucose_metabolism + area_of_residence	5	0.684426	0.665142	0.5765	0.0679923
C592	insulin_delivery + t1d_diagnosed + takes_insulin + age + hba1c	5	0.67623	0.654528	0.63622	0.0833828
C593	insulin_delivery + t1d_diagnosed + takes_insulin + age + impaired_glucose_metabolism	5	0.70082	0.684435	0.663084	0.0739858
C594	insulin_delivery + t1d_diagnosed + takes_insulin + age + area_of_residence	5	0.70082	0.688358	0.623974	0.0363043
C595	insulin_delivery + t1d_diagnosed + takes_insulin + hba1c + impaired_glucose_metabolism	5	0.639344	0.594766	0.592457	0.0414079
C596	insulin_delivery + t1d_diagnosed + takes_insulin + hba1c + area_of_residence	5	0.659836	0.594976	0.591216	0.0883661
C597	insulin_delivery + t1d_diagnosed + takes_insulin + impaired_glucose_metabolism + area_of_residence	5	0.668033	0.62725	0.621542	0.0846228
C598	insulin_delivery + t1d_diagnosed + age + hba1c + impaired_glucose_metabolism	5	0.70082	0.685698	0.650346	0.0815922
C599	insulin_delivery + t1d_diagnosed + age + hba1c + area_of_residence	5	0.70082	0.690752	0.586459	0.0343702
C600	insulin_delivery + t1d_diagnosed + age + impaired_glucose_metabolism + area_of_residence	5	0.72541	0.717309	0.653345	0.0555324
C601	insulin_delivery + t1d_diagnosed + hba1c + impaired_glucose_metabolism + area_of_residence	5	0.668033	0.62725	0.611786	0.0810528
C602	insulin_delivery + takes_insulin + age + hba1c + impaired_glucose_metabolism	5	0.70082	0.685698	0.650346	0.0815922
C603	insulin_delivery + takes_insulin + age + hba1c + area_of_residence	5	0.70082	0.690752	0.586459	0.0343702
C604	insulin_delivery + takes_insulin + age + impaired_glucose_metabolism + area_of_residence	5	0.72541	0.717309	0.653345	0.0555324
C605	insulin_delivery + takes_insulin + hba1c + impaired_glucose_metabolism + area_of_residence	5	0.668033	0.62725	0.611786	0.0810528
C606	insulin_delivery + age + hba1c + impaired_glucose_metabolism + area_of_residence	5	0.72541	0.720008	0.624004	0.0726578
C607	disease_duration + t1d_diagnosed + takes_insulin + age + hba1c	5	0.688525	0.676179	0.642283	0.0573159
C608	disease_duration + t1d_diagnosed + takes_insulin + age + impaired_glucose_metabolism	5	0.721311	0.711878	0.682569	0.0717581
C609	disease_duration + t1d_diagnosed + takes_insulin + age + area_of_residence	5	0.733607	0.725056	0.617138	0.0206846
C610	disease_duration + t1d_diagnosed + takes_insulin + hba1c + impaired_glucose_metabolism	5	0.643443	0.607943	0.586555	0.0420355
C611	disease_duration + t1d_diagnosed + takes_insulin + hba1c + area_of_residence	5	0.668033	0.630808	0.551377	0.0638183
C612	disease_duration + t1d_diagnosed + takes_insulin + impaired_glucose_metabolism + area_of_residence	5	0.680328	0.652277	0.614267	0.0623179
C613	disease_duration + t1d_diagnosed + age + hba1c + impaired_glucose_metabolism	5	0.721311	0.715289	0.65216	0.050902
C614	disease_duration + t1d_diagnosed + age + hba1c + area_of_residence	5	0.741803	0.738245	0.593536	0.0269179
C615	disease_duration + t1d_diagnosed + age + impaired_glucose_metabolism + area_of_residence	5	0.770492	0.766809	0.667237	0.0407178
C616	disease_duration + t1d_diagnosed + hba1c + impaired_glucose_metabolism + area_of_residence	5	0.684426	0.665142	0.5765	0.0679923
C617	disease_duration + takes_insulin + age + hba1c + impaired_glucose_metabolism	5	0.721311	0.715289	0.65216	0.050902
C618	disease_duration + takes_insulin + age + hba1c + area_of_residence	5	0.741803	0.738245	0.593536	0.0269179
C619	disease_duration + takes_insulin + age + impaired_glucose_metabolism + area_of_residence	5	0.770492	0.766809	0.667237	0.0407178
C620	disease_duration + takes_insulin + hba1c + impaired_glucose_metabolism + area_of_residence	5	0.684426	0.665142	0.5765	0.0679923
C621	disease_duration + age + hba1c + impaired_glucose_metabolism + area_of_residence	5	0.766393	0.765541	0.631133	0.0390131
C622	t1d_diagnosed + takes_insulin + age + hba1c + impaired_glucose_metabolism	5	0.70082	0.685698	0.650346	0.0815922
C623	t1d_diagnosed + takes_insulin + age + hba1c + area_of_residence	5	0.70082	0.690752	0.586459	0.0343702
C624	t1d_diagnosed + takes_insulin + age + impaired_glucose_metabolism + area_of_residence	5	0.72541	0.717309	0.653345	0.0555324
C625	t1d_diagnosed + takes_insulin + hba1c + impaired_glucose_metabolism + area_of_residence	5	0.668033	0.62725	0.611786	0.0810528
C626	t1d_diagnosed + age + hba1c + impaired_glucose_metabolism + area_of_residence	5	0.72541	0.720008	0.624004	0.0726578
C627	takes_insulin + age + hba1c + impaired_glucose_metabolism + area_of_residence	5	0.72541	0.720008	0.624004	0.0726578
C628	bmi + hypoglycemis + insulin_delivery + disease_duration + t1d_diagnosed + takes_insulin	6	0.967213	0.967017	0.92592	0.0468143
C629	bmi + hypoglycemis + insulin_delivery + disease_duration + t1d_diagnosed + age	6	0.967213	0.967017	0.930143	0.0390127
C630	bmi + hypoglycemis + insulin_delivery + disease_duration + t1d_diagnosed + hba1c	6	0.967213	0.967124	0.937498	0.0264116
C631	bmi + hypoglycemis + insulin_delivery + disease_duration + t1d_diagnosed + impaired_glucose_metabolism	6	0.991803	0.991804	0.96692	0.0380974
C632	bmi + hypoglycemis + insulin_delivery + disease_duration + t1d_diagnosed + area_of_residence	6	0.983607	0.983591	0.938746	0.0355212
C633	bmi + hypoglycemis + insulin_delivery + disease_duration + takes_insulin + age	6	0.967213	0.967017	0.930143	0.0390127
C634	bmi + hypoglycemis + insulin_delivery + disease_duration + takes_insulin + hba1c	6	0.967213	0.967124	0.937498	0.0264116
C635	bmi + hypoglycemis + insulin_delivery + disease_duration + takes_insulin + impaired_glucose_metabolism	6	0.991803	0.991804	0.96692	0.0380974
C636	bmi + hypoglycemis + insulin_delivery + disease_duration + takes_insulin + area_of_residence	6	0.983607	0.983591	0.938746	0.0355212
C637	bmi + hypoglycemis + insulin_delivery + disease_duration + age + hba1c	6	0.967213	0.967124	0.933828	0.0324926
C638	bmi + hypoglycemis + insulin_delivery + disease_duration + age + impaired_glucose_metabolism	6	0.991803	0.991804	0.96692	0.0380974
C639	bmi + hypoglycemis + insulin_delivery + disease_duration + age + area_of_residence	6	0.991803	0.991807	0.934718	0.0342915
C640	bmi + hypoglycemis + insulin_delivery + disease_duration + hba1c + impaired_glucose_metabolism	6	0.991803	0.991832	0.975111	0.0241408
C641	bmi + hypoglycemis + insulin_delivery + disease_duration + hba1c + area_of_residence	6	0.991803	0.991807	0.938746	0.0355212
C642	bmi + hypoglycemis + insulin_delivery + disease_duration + impaired_glucose_metabolism + area_of_residence	6	0.995902	0.995902	0.971257	0.0243848
C643	bmi + hypoglycemis + insulin_delivery + t1d_diagnosed + takes_insulin + age	6	0.938525	0.939829	0.901736	0.0350706
C644	bmi + hypoglycemis + insulin_delivery + t1d_diagnosed + takes_insulin + hba1c	6	0.934426	0.934642	0.901445	0.0234784
C645	bmi + hypoglycemis + insulin_delivery + t1d_diagnosed + takes_insulin + impaired_glucose_metabolism	6	0.954918	0.954582	0.925573	0.036123
C646	bmi + hypoglycemis + insulin_delivery + t1d_diagnosed + takes_insulin + area_of_residence	6	0.938525	0.938948	0.885252	0.0329675
C647	bmi + hypoglycemis + insulin_delivery + t1d_diagnosed + age + hba1c	6	0.938525	0.939829	0.897757	0.0280087
C648	bmi + hypoglycemis + insulin_delivery + t1d_diagnosed + age + impaired_glucose_metabolism	6	0.963115	0.963075	0.926211	0.035875
C649	bmi + hypoglycemis + insulin_delivery + t1d_diagnosed + age + area_of_residence	6	0.959016	0.959323	0.90569	0.0273052
C650	bmi + hypoglycemis + insulin_delivery + t1d_diagnosed + hba1c + impaired_glucose_metabolism	6	0.959016	0.958848	0.929984	0.0162596
C651	bmi + hypoglycemis + insulin_delivery + t1d_diagnosed + hba1c + area_of_residence	6	0.954918	0.955059	0.893466	0.0292064
C652	bmi + hypoglycemis + insulin_delivery + t1d_diagnosed + impaired_glucose_metabolism + area_of_residence	6	0.959016	0.958814	0.913811	0.0305167
C653	bmi + hypoglycemis + insulin_delivery + takes_insulin + age + hba1c	6	0.938525	0.939829	0.897757	0.0280087
C654	bmi + hypoglycemis + insulin_delivery + takes_insulin + age + impaired_glucose_metabolism	6	0.963115	0.963075	0.926211	0.035875
C655	bmi + hypoglycemis + insulin_delivery + takes_insulin + age + area_of_residence	6	0.959016	0.959323	0.90569	0.0273052
C656	bmi + hypoglycemis + insulin_delivery + takes_insulin + hba1c + impaired_glucose_metabolism	6	0.959016	0.958848	0.929984	0.0162596
C657	bmi + hypoglycemis + insulin_delivery + takes_insulin + hba1c + area_of_residence	6	0.954918	0.955059	0.893466	0.0292064
C658	bmi + hypoglycemis + insulin_delivery + takes_insulin + impaired_glucose_metabolism + area_of_residence	6	0.959016	0.958814	0.913811	0.0305167
C659	bmi + hypoglycemis + insulin_delivery + age + hba1c + impaired_glucose_metabolism	6	0.963115	0.963271	0.934506	0.0328682
C660	bmi + hypoglycemis + insulin_delivery + age + hba1c + area_of_residence	6	0.967213	0.967353	0.901696	0.0266997
C661	bmi + hypoglycemis + insulin_delivery + age + impaired_glucose_metabolism + area_of_residence	6	0.971311	0.971422	0.934555	0.0302495
C662	bmi + hypoglycemis + insulin_delivery + hba1c + impaired_glucose_metabolism + area_of_residence	6	0.971311	0.971315	0.918012	0.0345574
C663	bmi + hypoglycemis + disease_duration + t1d_diagnosed + takes_insulin + age	6	0.967213	0.967017	0.930143	0.0390127
C664	bmi + hypoglycemis + disease_duration + t1d_diagnosed + takes_insulin + hba1c	6	0.967213	0.967124	0.937498	0.0264116
C665	bmi + hypoglycemis + disease_duration + t1d_diagnosed + takes_insulin + impaired_glucose_metabolism	6	0.991803	0.991804	0.96692	0.0380974
C666	bmi + hypoglycemis + disease_duration + t1d_diagnosed + takes_insulin + area_of_residence	6	0.983607	0.983591	0.938746	0.0355212
C667	bmi + hypoglycemis + disease_duration + t1d_diagnosed + age + hba1c	6	0.967213	0.967124	0.933828	0.0324926
C668	bmi + hypoglycemis + disease_duration + t1d_diagnosed + age + impaired_glucose_metabolism	6	0.991803	0.991804	0.96692	0.0380974
C669	bmi + hypoglycemis + disease_duration + t1d_diagnosed + age + area_of_residence	6	0.991803	0.991807	0.934718	0.0342915
C670	bmi + hypoglycemis + disease_duration + t1d_diagnosed + hba1c + impaired_glucose_metabolism	6	0.991803	0.991832	0.975111	0.0241408
C671	bmi + hypoglycemis + disease_duration + t1d_diagnosed + hba1c + area_of_residence	6	0.991803	0.991807	0.938746	0.0355212
C672	bmi + hypoglycemis + disease_duration + t1d_diagnosed + impaired_glucose_metabolism + area_of_residence	6	0.995902	0.995902	0.971257	0.0243848
C673	bmi + hypoglycemis + disease_duration + takes_insulin + age + hba1c	6	0.967213	0.967124	0.933828	0.0324926
C674	bmi + hypoglycemis + disease_duration + takes_insulin + age + impaired_glucose_metabolism	6	0.991803	0.991804	0.96692	0.0380974
C675	bmi + hypoglycemis + disease_duration + takes_insulin + age + area_of_residence	6	0.991803	0.991807	0.934718	0.0342915
C676	bmi + hypoglycemis + disease_duration + takes_insulin + hba1c + impaired_glucose_metabolism	6	0.991803	0.991832	0.975111	0.0241408
C677	bmi + hypoglycemis + disease_duration + takes_insulin + hba1c + area_of_residence	6	0.991803	0.991807	0.938746	0.0355212
C678	bmi + hypoglycemis + disease_duration + takes_insulin + impaired_glucose_metabolism + area_of_residence	6	0.995902	0.995902	0.971257	0.0243848
C679	bmi + hypoglycemis + disease_duration + age + hba1c + impaired_glucose_metabolism	6	0.991803	0.991832	0.975111	0.0241408
C680	bmi + hypoglycemis + disease_duration + age + hba1c + area_of_residence	6	0.987705	0.987662	0.930509	0.0323349
C681	bmi + hypoglycemis + disease_duration + age + impaired_glucose_metabolism + area_of_residence	6	1	1	0.971257	0.0243848
C682	bmi + hypoglycemis + disease_duration + hba1c + impaired_glucose_metabolism + area_of_residence	6	1	1	0.96719	0.0276064
C683	bmi + hypoglycemis + t1d_diagnosed + takes_insulin + age + hba1c	6	0.938525	0.939829	0.897757	0.0280087
C684	bmi + hypoglycemis + t1d_diagnosed + takes_insulin + age + impaired_glucose_metabolism	6	0.963115	0.963075	0.926211	0.035875
C685	bmi + hypoglycemis + t1d_diagnosed + takes_insulin + age + area_of_residence	6	0.959016	0.959323	0.90569	0.0273052
C686	bmi + hypoglycemis + t1d_diagnosed + takes_insulin + hba1c + impaired_glucose_metabolism	6	0.959016	0.958848	0.929984	0.0162596
C687	bmi + hypoglycemis + t1d_diagnosed + takes_insulin + hba1c + area_of_residence	6	0.954918	0.955059	0.893466	0.0292064
C688	bmi + hypoglycemis + t1d_diagnosed + takes_insulin + impaired_glucose_metabolism + area_of_residence	6	0.959016	0.958814	0.913811	0.0305167
C689	bmi + hypoglycemis + t1d_diagnosed + age + hba1c + impaired_glucose_metabolism	6	0.963115	0.963271	0.934506	0.0328682
C690	bmi + hypoglycemis + t1d_diagnosed + age + hba1c + area_of_residence	6	0.967213	0.967353	0.901696	0.0266997
C691	bmi + hypoglycemis + t1d_diagnosed + age + impaired_glucose_metabolism + area_of_residence	6	0.971311	0.971422	0.934555	0.0302495
C692	bmi + hypoglycemis + t1d_diagnosed + hba1c + impaired_glucose_metabolism + area_of_residence	6	0.971311	0.971315	0.918012	0.0345574
C693	bmi + hypoglycemis + takes_insulin + age + hba1c + impaired_glucose_metabolism	6	0.963115	0.963271	0.934506	0.0328682
C694	bmi + hypoglycemis + takes_insulin + age + hba1c + area_of_residence	6	0.967213	0.967353	0.901696	0.0266997
C695	bmi + hypoglycemis + takes_insulin + age + impaired_glucose_metabolism + area_of_residence	6	0.971311	0.971422	0.934555	0.0302495
C696	bmi + hypoglycemis + takes_insulin + hba1c + impaired_glucose_metabolism + area_of_residence	6	0.971311	0.971315	0.918012	0.0345574
C697	bmi + hypoglycemis + age + hba1c + impaired_glucose_metabolism + area_of_residence	6	0.963115	0.963224	0.910115	0.0206831
C698	bmi + insulin_delivery + disease_duration + t1d_diagnosed + takes_insulin + age	6	0.909836	0.910192	0.86035	0.0442451
C699	bmi + insulin_delivery + disease_duration + t1d_diagnosed + takes_insulin + hba1c	6	0.901639	0.902482	0.873048	0.0231325
C700	bmi + insulin_delivery + disease_duration + t1d_diagnosed + takes_insulin + impaired_glucose_metabolism	6	0.905738	0.906616	0.86157	0.0371203
C701	bmi + insulin_delivery + disease_duration + t1d_diagnosed + takes_insulin + area_of_residence	6	0.913934	0.914344	0.848377	0.0399674
C702	bmi + insulin_delivery + disease_duration + t1d_diagnosed + age + hba1c	6	0.913934	0.914376	0.834821	0.0415091
C703	bmi + insulin_delivery + disease_duration + t1d_diagnosed + age + impaired_glucose_metabolism	6	0.922131	0.922593	0.856693	0.0273965
C704	bmi + insulin_delivery + disease_duration + t1d_diagnosed + age + area_of_residence	6	0.938525	0.938386	0.831549	0.0310049
C705	bmi + insulin_delivery + disease_duration + t1d_diagnosed + hba1c + impaired_glucose_metabolism	6	0.905738	0.906409	0.844971	0.0328054
C706	bmi + insulin_delivery + disease_duration + t1d_diagnosed + hba1c + area_of_residence	6	0.922131	0.922366	0.804807	0.0454958
C707	bmi + insulin_delivery + disease_duration + t1d_diagnosed + impaired_glucose_metabolism + area_of_residence	6	0.922131	0.922559	0.839811	0.0487461
C708	bmi + insulin_delivery + disease_duration + takes_insulin + age + hba1c	6	0.913934	0.914376	0.834821	0.0415091
C709	bmi + insulin_delivery + disease_duration + takes_insulin + age + impaired_glucose_metabolism	6	0.922131	0.922593	0.856693	0.0273965
C710	bmi + insulin_delivery + disease_duration + takes_insulin + age + area_of_residence	6	0.938525	0.938386	0.831549	0.0310049
C711	bmi + insulin_delivery + disease_duration + takes_insulin + hba1c + impaired_glucose_metabolism	6	0.905738	0.906409	0.844971	0.0328054
C712	bmi + insulin_delivery + disease_duration + takes_insulin + hba1c + area_of_residence	6	0.922131	0.922366	0.804807	0.0454958
C713	bmi + insulin_delivery + disease_duration + takes_insulin + impaired_glucose_metabolism + area_of_residence	6	0.922131	0.922559	0.839811	0.0487461
C714	bmi + insulin_delivery + disease_duration + age + hba1c + impaired_glucose_metabolism	6	0.922131	0.92265	0.830881	0.0289124
C715	bmi + insulin_delivery + disease_duration + age + hba1c + area_of_residence	6	0.938525	0.938081	0.801334	0.0285797
C716	bmi + insulin_delivery + disease_duration + age + impaired_glucose_metabolism + area_of_residence	6	0.95082	0.950777	0.835587	0.0415389
C717	bmi + insulin_delivery + disease_duration + hba1c + impaired_glucose_metabolism + area_of_residence	6	0.92623	0.925843	0.795271	0.0508926
C718	bmi + insulin_delivery + t1d_diagnosed + takes_insulin + age + hba1c	6	0.877049	0.879079	0.846003	0.0418346
C719	bmi + insulin_delivery + t1d_diagnosed + takes_insulin + age + impaired_glucose_metabolism	6	0.868852	0.87042	0.833755	0.0468729
C720	bmi + insulin_delivery + t1d_diagnosed + takes_insulin + age + area_of_residence	6	0.893443	0.894957	0.804817	0.0559025
C721	bmi + insulin_delivery + t1d_diagnosed + takes_insulin + hba1c + impaired_glucose_metabolism	6	0.864754	0.867227	0.866101	0.0261718
C722	bmi + insulin_delivery + t1d_diagnosed + takes_insulin + hba1c + area_of_residence	6	0.868852	0.871338	0.785966	0.0565144
C723	bmi + insulin_delivery + t1d_diagnosed + takes_insulin + impaired_glucose_metabolism + area_of_residence	6	0.868852	0.87136	0.842316	0.0331249
C724	bmi + insulin_delivery + t1d_diagnosed + age + hba1c + impaired_glucose_metabolism	6	0.881148	0.882926	0.845779	0.0363872
C725	bmi + insulin_delivery + t1d_diagnosed + age + hba1c + area_of_residence	6	0.905738	0.907077	0.812987	0.0644132
C726	bmi + insulin_delivery + t1d_diagnosed + age + impaired_glucose_metabolism + area_of_residence	6	0.901639	0.902859	0.813327	0.0428584
C727	bmi + insulin_delivery + t1d_diagnosed + hba1c + impaired_glucose_metabolism + area_of_residence	6	0.877049	0.879224	0.797743	0.0377193
C728	bmi + insulin_delivery + takes_insulin + age + hba1c + impaired_glucose_metabolism	6	0.881148	0.882926	0.845779	0.0363872
C729	bmi + insulin_delivery + takes_insulin + age + hba1c + area_of_residence	6	0.905738	0.907077	0.812987	0.0644132
C730	bmi + insulin_delivery + takes_insulin + age + impaired_glucose_metabolism + area_of_residence	6	0.901639	0.902859	0.813327	0.0428584
C731	bmi + insulin_delivery + takes_insulin + hba1c + impaired_glucose_metabolism + area_of_residence	6	0.877049	0.879224	0.797743	0.0377193
C732	bmi + insulin_delivery + age + hba1c + impaired_glucose_metabolism + area_of_residence	6	0.913934	0.914731	0.820688	0.0337418
C733	bmi + disease_duration + t1d_diagnosed + takes_insulin + age + hba1c	6	0.913934	0.914376	0.839688	0.0337555
C734	bmi + disease_duration + t1d_diagnosed + takes_insulin + age + impaired_glucose_metabolism	6	0.922131	0.922593	0.856693	0.0273965
C735	bmi + disease_duration + t1d_diagnosed + takes_insulin + age + area_of_residence	6	0.938525	0.938386	0.831549	0.0310049
C736	bmi + disease_duration + t1d_diagnosed + takes_insulin + hba1c + impaired_glucose_metabolism	6	0.905738	0.906409	0.844971	0.0328054
C737	bmi + disease_duration + t1d_diagnosed + takes_insulin + hba1c + area_of_residence	6	0.922131	0.922366	0.804807	0.0454958
C738	bmi + disease_duration + t1d_diagnosed + takes_insulin + impaired_glucose_metabolism + area_of_residence	6	0.922131	0.922559	0.839811	0.0487461
C739	bmi + disease_duration + t1d_diagnosed + age + hba1c + impaired_glucose_metabolism	6	0.922131	0.92265	0.826202	0.033241
C740	bmi + disease_duration + t1d_diagnosed + age + hba1c + area_of_residence	6	0.938525	0.938081	0.801365	0.0285896
C741	bmi + disease_duration + t1d_diagnosed + age + impaired_glucose_metabolism + area_of_residence	6	0.95082	0.950777	0.835587	0.0415389
C742	bmi + disease_duration + t1d_diagnosed + hba1c + impaired_glucose_metabolism + area_of_residence	6	0.92623	0.925843	0.795271	0.0508926
C743	bmi + disease_duration + takes_insulin + age + hba1c + impaired_glucose_metabolism	6	0.922131	0.92265	0.826202	0.033241
C744	bmi + disease_duration + takes_insulin + age + hba1c + area_of_residence	6	0.938525	0.938081	0.801365	0.0285896
C745	bmi + disease_duration + takes_insulin + age + impaired_glucose_metabolism + area_of_residence	6	0.95082	0.950777	0.835587	0.0415389
C746	bmi + disease_duration + takes_insulin + hba1c + impaired_glucose_metabolism + area_of_residence	6	0.92623	0.925843	0.795271	0.0508926
C747	bmi + disease_duration + age + hba1c + impaired_glucose_metabolism + area_of_residence	6	0.95082	0.950481	0.787824	0.0250978
C748	bmi + t1d_diagnosed + takes_insulin + age + hba1c + impaired_glucose_metabolism	6	0.881148	0.882926	0.845779	0.0363872
C749	bmi + t1d_diagnosed + takes_insulin + age + hba1c + area_of_residence	6	0.905738	0.907077	0.812987	0.0644132
C750	bmi + t1d_diagnosed + takes_insulin + age + impaired_glucose_metabolism + area_of_residence	6	0.901639	0.902859	0.813327	0.0428584
C751	bmi + t1d_diagnosed + takes_insulin + hba1c + impaired_glucose_metabolism + area_of_residence	6	0.877049	0.879224	0.797743	0.0377193
C752	bmi + t1d_diagnosed + age + hba1c + impaired_glucose_metabolism + area_of_residence	6	0.913934	0.914731	0.820688	0.0337418
C753	bmi + takes_insulin + age + hba1c + impaired_glucose_metabolism + area_of_residence	6	0.913934	0.914731	0.820688	0.0337418
C754	hypoglycemis + insulin_delivery + disease_duration + t1d_diagnosed + takes_insulin + age	6	0.758197	0.758426	0.715389	0.0600278
C755	hypoglycemis + insulin_delivery + disease_duration + t1d_diagnosed + takes_insulin + hba1c	6	0.704918	0.655072	0.634066	0.0588905
C756	hypoglycemis + insulin_delivery + disease_duration + t1d_diagnosed + takes_insulin + impaired_glucose_metabolism	6	0.741803	0.730966	0.708074	0.0400242
C757	hypoglycemis + insulin_delivery + disease_duration + t1d_diagnosed + takes_insulin + area_of_residence	6	0.745902	0.735335	0.69238	0.0903612
C758	hypoglycemis + insulin_delivery + disease_duration + t1d_diagnosed + age + hba1c	6	0.762295	0.762383	0.710707	0.0636831
C759	hypoglycemis + insulin_delivery + disease_duration + t1d_diagnosed + age + impaired_glucose_metabolism	6	0.815574	0.815602	0.762847	0.062145
C760	hypoglycemis + insulin_delivery + disease_duration + t1d_diagnosed + age + area_of_residence	6	0.811475	0.813597	0.74564	0.0438343
C761	hypoglycemis + insulin_delivery + disease_duration + t1d_diagnosed + hba1c + impaired_glucose_metabolism	6	0.745902	0.733015	0.712723	0.038946
C762	hypoglycemis + insulin_delivery + disease_duration + t1d_diagnosed + hba1c + area_of_residence	6	0.758197	0.745299	0.689087	0.092061
C763	hypoglycemis + insulin_delivery + disease_duration + t1d_diagnosed + impaired_glucose_metabolism + area_of_residence	6	0.782787	0.776291	0.748923	0.054845
C764	hypoglycemis + insulin_delivery + disease_duration + takes_insulin + age + hba1c	6	0.762295	0.762383	0.710707	0.0636831
C765	hypoglycemis + insulin_delivery + disease_duration + takes_insulin + age + impaired_glucose_metabolism	6	0.815574	0.815602	0.762847	0.062145
C766	hypoglycemis + insulin_delivery + disease_duration + takes_insulin + age + area_of_residence	6	0.811475	0.813597	0.74564	0.0438343
C767	hypoglycemis + insulin_delivery + disease_duration + takes_insulin + hba1c + impaired_glucose_metabolism	6	0.745902	0.733015	0.712723	0.038946
C768	hypoglycemis + insulin_delivery + disease_duration + takes_insulin + hba1c + area_of_residence	6	0.758197	0.745299	0.689087	0.092061
C769	hypoglycemis + insulin_delivery + disease_duration + takes_insulin + impaired_glucose_metabolism + area_of_residence	6	0.782787	0.776291	0.748923	0.054845
C770	hypoglycemis + insulin_delivery + disease_duration + age + hba1c + impaired_glucose_metabolism	6	0.819672	0.819651	0.752961	0.060464
C771	hypoglycemis + insulin_delivery + disease_duration + age + hba1c + area_of_residence	6	0.815574	0.817173	0.736396	0.0378823
C772	hypoglycemis + insulin_delivery + disease_duration + age + impaired_glucose_metabolism + area_of_residence	6	0.848361	0.848883	0.791822	0.0286222
C773	hypoglycemis + insulin_delivery + disease_duration + hba1c + impaired_glucose_metabolism + area_of_residence	6	0.786885	0.778848	0.741125	0.0588933
C774	hypoglycemis + insulin_delivery + t1d_diagnosed + takes_insulin + age + hba1c	6	0.733607	0.729237	0.695882	0.0840674
C775	hypoglycemis + insulin_delivery + t1d_diagnosed + takes_insulin + age + impaired_glucose_metabolism	6	0.778689	0.778381	0.719181	0.0567177
C776	hypoglycemis + insulin_delivery + t1d_diagnosed + takes_insulin + age + area_of_residence	6	0.770492	0.774773	0.703997	0.0370202
C777	hypoglycemis + insulin_delivery + t1d_diagnosed + takes_insulin + hba1c + impaired_glucose_metabolism	6	0.709016	0.671703	0.639562	0.0354596
C778	hypoglycemis + insulin_delivery + t1d_diagnosed + takes_insulin + hba1c + area_of_residence	6	0.721311	0.711683	0.693159	0.0657888
C779	hypoglycemis + insulin_delivery + t1d_diagnosed + takes_insulin + impaired_glucose_metabolism + area_of_residence	6	0.745902	0.733654	0.706503	0.0599831
C780	hypoglycemis + insulin_delivery + t1d_diagnosed + age + hba1c + impaired_glucose_metabolism	6	0.778689	0.776855	0.705645	0.0753519
C781	hypoglycemis + insulin_delivery + t1d_diagnosed + age + hba1c + area_of_residence	6	0.782787	0.784112	0.694545	0.0324038
C782	hypoglycemis + insulin_delivery + t1d_diagnosed + age + impaired_glucose_metabolism + area_of_residence	6	0.815574	0.815675	0.74772	0.0484317
C783	hypoglycemis + insulin_delivery + t1d_diagnosed + hba1c + impaired_glucose_metabolism + area_of_residence	6	0.75	0.740931	0.704413	0.053551
C784	hypoglycemis + insulin_delivery + takes_insulin + age + hba1c + impaired_glucose_metabolism	6	0.778689	0.776855	0.705645	0.0753519
C785	hypoglycemis + insulin_delivery + takes_insulin + age + hba1c + area_of_residence	6	0.782787	0.784112	0.694545	0.0324038
C786	hypoglycemis + insulin_delivery + takes_insulin + age + impaired_glucose_metabolism + area_of_residence	6	0.815574	0.815675	0.74772	0.0484317
C787	hypoglycemis + insulin_delivery + takes_insulin + hba1c + impaired_glucose_metabolism + area_of_residence	6	0.75	0.740931	0.704413	0.053551
C788	hypoglycemis + insulin_delivery + age + hba1c + impaired_glucose_metabolism + area_of_residence	6	0.815574	0.815668	0.725375	0.061006
C789	hypoglycemis + disease_duration + t1d_diagnosed + takes_insulin + age + hba1c	6	0.762295	0.762383	0.710707	0.0636831
C790	hypoglycemis + disease_duration + t1d_diagnosed + takes_insulin + age + impaired_glucose_metabolism	6	0.815574	0.815602	0.762847	0.062145
C791	hypoglycemis + disease_duration + t1d_diagnosed + takes_insulin + age + area_of_residence	6	0.811475	0.813597	0.74564	0.0438343
C792	hypoglycemis + disease_duration + t1d_diagnosed + takes_insulin + hba1c + impaired_glucose_metabolism	6	0.745902	0.733015	0.712723	0.038946
C793	hypoglycemis + disease_duration + t1d_diagnosed + takes_insulin + hba1c + area_of_residence	6	0.758197	0.745299	0.689087	0.092061
C794	hypoglycemis + disease_duration + t1d_diagnosed + takes_insulin + impaired_glucose_metabolism + area_of_residence	6	0.782787	0.776291	0.748923	0.054845
C795	hypoglycemis + disease_duration + t1d_diagnosed + age + hba1c + impaired_glucose_metabolism	6	0.819672	0.819651	0.752961	0.060464
C796	hypoglycemis + disease_duration + t1d_diagnosed + age + hba1c + area_of_residence	6	0.815574	0.817173	0.736396	0.0378823
C797	hypoglycemis + disease_duration + t1d_diagnosed + age + impaired_glucose_metabolism + area_of_residence	6	0.848361	0.848883	0.791822	0.0286222
C798	hypoglycemis + disease_duration + t1d_diagnosed + hba1c + impaired_glucose_metabolism + area_of_residence	6	0.786885	0.778848	0.741125	0.0588933
C799	hypoglycemis + disease_duration + takes_insulin + age + hba1c + impaired_glucose_metabolism	6	0.819672	0.819651	0.752961	0.060464
C800	hypoglycemis + disease_duration + takes_insulin + age + hba1c + area_of_residence	6	0.815574	0.817173	0.736396	0.0378823
C801	hypoglycemis + disease_duration + takes_insulin + age + impaired_glucose_metabolism + area_of_residence	6	0.848361	0.848883	0.791822	0.0286222
C802	hypoglycemis + disease_duration + takes_insulin + hba1c + impaired_glucose_metabolism + area_of_residence	6	0.786885	0.778848	0.741125	0.0588933
C803	hypoglycemis + disease_duration + age + hba1c + impaired_glucose_metabolism + area_of_residence	6	0.836066	0.837063	0.77835	0.0326448
C804	hypoglycemis + t1d_diagnosed + takes_insulin + age + hba1c + impaired_glucose_metabolism	6	0.778689	0.776855	0.705645	0.0753519
C805	hypoglycemis + t1d_diagnosed + takes_insulin + age + hba1c + area_of_residence	6	0.782787	0.784112	0.694545	0.0324038
C806	hypoglycemis + t1d_diagnosed + takes_insulin + age + impaired_glucose_metabolism + area_of_residence	6	0.815574	0.815675	0.74772	0.0484317
C807	hypoglycemis + t1d_diagnosed + takes_insulin + hba1c + impaired_glucose_metabolism + area_of_residence	6	0.75	0.740931	0.704413	0.053551
C808	hypoglycemis + t1d_diagnosed + age + hba1c + impaired_glucose_metabolism + area_of_residence	6	0.815574	0.815668	0.725375	0.061006
C809	hypoglycemis + takes_insulin + age + hba1c + impaired_glucose_metabolism + area_of_residence	6	0.815574	0.815668	0.725375	0.061006
C810	insulin_delivery + disease_duration + t1d_diagnosed + takes_insulin + age + hba1c	6	0.688525	0.676179	0.642283	0.0573159
C811	insulin_delivery + disease_duration + t1d_diagnosed + takes_insulin + age + impaired_glucose_metabolism	6	0.721311	0.711878	0.682569	0.0717581
C812	insulin_delivery + disease_duration + t1d_diagnosed + takes_insulin + age + area_of_residence	6	0.733607	0.725056	0.617138	0.0206846
C813	insulin_delivery + disease_duration + t1d_diagnosed + takes_insulin + hba1c + impaired_glucose_metabolism	6	0.643443	0.607943	0.586555	0.0420355
C814	insulin_delivery + disease_duration + t1d_diagnosed + takes_insulin + hba1c + area_of_residence	6	0.668033	0.630808	0.551377	0.0638183
C815	insulin_delivery + disease_duration + t1d_diagnosed + takes_insulin + impaired_glucose_metabolism + area_of_residence	6	0.680328	0.652277	0.614267	0.0623179
C816	insulin_delivery + disease_duration + t1d_diagnosed + age + hba1c + impaired_glucose_metabolism	6	0.721311	0.715289	0.65216	0.050902
C817	insulin_delivery + disease_duration + t1d_diagnosed + age + hba1c + area_of_residence	6	0.741803	0.738245	0.593536	0.0269179
C818	insulin_delivery + disease_duration + t1d_diagnosed + age + impaired_glucose_metabolism + area_of_residence	6	0.770492	0.766809	0.667237	0.0407178
C819	insulin_delivery + disease_duration + t1d_diagnosed + hba1c + impaired_glucose_metabolism + area_of_residence	6	0.684426	0.665142	0.579042	0.0629847
C820	insulin_delivery + disease_duration + takes_insulin + age + hba1c + impaired_glucose_metabolism	6	0.721311	0.715289	0.65216	0.050902
C821	insulin_delivery + disease_duration + takes_insulin + age + hba1c + area_of_residence	6	0.741803	0.738245	0.593536	0.0269179
C822	insulin_delivery + disease_duration + takes_insulin + age + impaired_glucose_metabolism + area_of_residence	6	0.770492	0.766809	0.667237	0.0407178
C823	insulin_delivery + disease_duration + takes_insulin + hba1c + impaired_glucose_metabolism + area_of_residence	6	0.684426	0.665142	0.579042	0.0629847
C824	insulin_delivery + disease_duration + age + hba1c + impaired_glucose_metabolism + area_of_residence	6	0.782787	0.781157	0.64475	0.0458946
C825	insulin_delivery + t1d_diagnosed + takes_insulin + age + hba1c + impaired_glucose_metabolism	6	0.70082	0.685698	0.650346	0.0815922
C826	insulin_delivery + t1d_diagnosed + takes_insulin + age + hba1c + area_of_residence	6	0.70082	0.690752	0.586459	0.0343702
C827	insulin_delivery + t1d_diagnosed + takes_insulin + age + impaired_glucose_metabolism + area_of_residence	6	0.72541	0.717309	0.653345	0.0555324
C828	insulin_delivery + t1d_diagnosed + takes_insulin + hba1c + impaired_glucose_metabolism + area_of_residence	6	0.668033	0.62725	0.611786	0.0810528
C829	insulin_delivery + t1d_diagnosed + age + hba1c + impaired_glucose_metabolism + area_of_residence	6	0.72541	0.720008	0.624004	0.0726578
C830	insulin_delivery + takes_insulin + age + hba1c + impaired_glucose_metabolism + area_of_residence	6	0.72541	0.720008	0.624004	0.0726578
C831	disease_duration + t1d_diagnosed + takes_insulin + age + hba1c + impaired_glucose_metabolism	6	0.721311	0.715289	0.65216	0.050902
C832	disease_duration + t1d_diagnosed + takes_insulin + age + hba1c + area_of_residence	6	0.741803	0.738245	0.593536	0.0269179
C833	disease_duration + t1d_diagnosed + takes_insulin + age + impaired_glucose_metabolism + area_of_residence	6	0.770492	0.766809	0.667237	0.0407178
C834	disease_duration + t1d_diagnosed + takes_insulin + hba1c + impaired_glucose_metabolism + area_of_residence	6	0.684426	0.665142	0.582587	0.0637123
C835	disease_duration + t1d_diagnosed + age + hba1c + impaired_glucose_metabolism + area_of_residence	6	0.782787	0.781157	0.64475	0.0458946
C836	disease_duration + takes_insulin + age + hba1c + impaired_glucose_metabolism + area_of_residence	6	0.782787	0.781157	0.64475	0.0458946
C837	t1d_diagnosed + takes_insulin + age + hba1c + impaired_glucose_metabolism + area_of_residence	6	0.72541	0.720008	0.624004	0.0726578
C838	bmi + hypoglycemis + insulin_delivery + disease_duration + t1d_diagnosed + takes_insulin + age	7	0.967213	0.967017	0.930143	0.0390127
C839	bmi + hypoglycemis + insulin_delivery + disease_duration + t1d_diagnosed + takes_insulin + hba1c	7	0.967213	0.967124	0.937498	0.0264116
C840	bmi + hypoglycemis + insulin_delivery + disease_duration + t1d_diagnosed + takes_insulin + impaired_glucose_metabolism	7	0.991803	0.991804	0.96692	0.0380974
C841	bmi + hypoglycemis + insulin_delivery + disease_duration + t1d_diagnosed + takes_insulin + area_of_residence	7	0.983607	0.983591	0.938746	0.0355212
C842	bmi + hypoglycemis + insulin_delivery + disease_duration + t1d_diagnosed + age + hba1c	7	0.967213	0.967124	0.933828	0.0324926
C843	bmi + hypoglycemis + insulin_delivery + disease_duration + t1d_diagnosed + age + impaired_glucose_metabolism	7	0.991803	0.991804	0.96692	0.0380974
C844	bmi + hypoglycemis + insulin_delivery + disease_duration + t1d_diagnosed + age + area_of_residence	7	0.991803	0.991807	0.930509	0.0323349
C845	bmi + hypoglycemis + insulin_delivery + disease_duration + t1d_diagnosed + hba1c + impaired_glucose_metabolism	7	0.991803	0.991832	0.975111	0.0241408
C846	bmi + hypoglycemis + insulin_delivery + disease_duration + t1d_diagnosed + hba1c + area_of_residence	7	0.991803	0.991807	0.938746	0.0355212
C847	bmi + hypoglycemis + insulin_delivery + disease_duration + t1d_diagnosed + impaired_glucose_metabolism + area_of_residence	7	0.995902	0.995902	0.959	0.0387428
C848	bmi + hypoglycemis + insulin_delivery + disease_duration + takes_insulin + age + hba1c	7	0.967213	0.967124	0.933828	0.0324926
C849	bmi + hypoglycemis + insulin_delivery + disease_duration + takes_insulin + age + impaired_glucose_metabolism	7	0.991803	0.991804	0.96692	0.0380974
C850	bmi + hypoglycemis + insulin_delivery + disease_duration + takes_insulin + age + area_of_residence	7	0.991803	0.991807	0.930509	0.0323349
C851	bmi + hypoglycemis + insulin_delivery + disease_duration + takes_insulin + hba1c + impaired_glucose_metabolism	7	0.991803	0.991832	0.975111	0.0241408
C852	bmi + hypoglycemis + insulin_delivery + disease_duration + takes_insulin + hba1c + area_of_residence	7	0.991803	0.991807	0.938746	0.0355212
C853	bmi + hypoglycemis + insulin_delivery + disease_duration + takes_insulin + impaired_glucose_metabolism + area_of_residence	7	0.995902	0.995902	0.959	0.0387428
C854	bmi + hypoglycemis + insulin_delivery + disease_duration + age + hba1c + impaired_glucose_metabolism	7	0.991803	0.991832	0.975111	0.0241408
C855	bmi + hypoglycemis + insulin_delivery + disease_duration + age + hba1c + area_of_residence	7	0.991803	0.991807	0.930637	0.0411258
C856	bmi + hypoglycemis + insulin_delivery + disease_duration + age + impaired_glucose_metabolism + area_of_residence	7	1	1	0.971257	0.0243848
C857	bmi + hypoglycemis + insulin_delivery + disease_duration + hba1c + impaired_glucose_metabolism + area_of_residence	7	1	1	0.96719	0.0276064
C858	bmi + hypoglycemis + insulin_delivery + t1d_diagnosed + takes_insulin + age + hba1c	7	0.938525	0.939829	0.897757	0.0280087
C859	bmi + hypoglycemis + insulin_delivery + t1d_diagnosed + takes_insulin + age + impaired_glucose_metabolism	7	0.963115	0.963075	0.930359	0.0380537
C860	bmi + hypoglycemis + insulin_delivery + t1d_diagnosed + takes_insulin + age + area_of_residence	7	0.959016	0.959323	0.90569	0.0273052
C861	bmi + hypoglycemis + insulin_delivery + t1d_diagnosed + takes_insulin + hba1c + impaired_glucose_metabolism	7	0.959016	0.958848	0.929984	0.0162596
C862	bmi + hypoglycemis + insulin_delivery + t1d_diagnosed + takes_insulin + hba1c + area_of_residence	7	0.954918	0.955059	0.893466	0.0292064
C863	bmi + hypoglycemis + insulin_delivery + t1d_diagnosed + takes_insulin + impaired_glucose_metabolism + area_of_residence	7	0.959016	0.958814	0.913811	0.0305167
C864	bmi + hypoglycemis + insulin_delivery + t1d_diagnosed + age + hba1c + impaired_glucose_metabolism	7	0.963115	0.963271	0.934506	0.0328682
C865	bmi + hypoglycemis + insulin_delivery + t1d_diagnosed + age + hba1c + area_of_residence	7	0.967213	0.967353	0.901696	0.0266997
C866	bmi + hypoglycemis + insulin_delivery + t1d_diagnosed + age + impaired_glucose_metabolism + area_of_residence	7	0.971311	0.971422	0.938394	0.0318598
C867	bmi + hypoglycemis + insulin_delivery + t1d_diagnosed + hba1c + impaired_glucose_metabolism + area_of_residence	7	0.971311	0.971315	0.918012	0.0345574
C868	bmi + hypoglycemis + insulin_delivery + takes_insulin + age + hba1c + impaired_glucose_metabolism	7	0.963115	0.963271	0.934506	0.0328682
C869	bmi + hypoglycemis + insulin_delivery + takes_insulin + age + hba1c + area_of_residence	7	0.967213	0.967353	0.901696	0.0266997
C870	bmi + hypoglycemis + insulin_delivery + takes_insulin + age + impaired_glucose_metabolism + area_of_residence	7	0.971311	0.971422	0.938394	0.0318598
C871	bmi + hypoglycemis + insulin_delivery + takes_insulin + hba1c + impaired_glucose_metabolism + area_of_residence	7	0.971311	0.971315	0.918012	0.0345574
C872	bmi + hypoglycemis + insulin_delivery + age + hba1c + impaired_glucose_metabolism + area_of_residence	7	0.97541	0.975414	0.938658	0.0343465
C873	bmi + hypoglycemis + disease_duration + t1d_diagnosed + takes_insulin + age + hba1c	7	0.967213	0.967124	0.933828	0.0324926
C874	bmi + hypoglycemis + disease_duration + t1d_diagnosed + takes_insulin + age + impaired_glucose_metabolism	7	0.991803	0.991804	0.96692	0.0380974
C875	bmi + hypoglycemis + disease_duration + t1d_diagnosed + takes_insulin + age + area_of_residence	7	0.991803	0.991807	0.926428	0.0390719
C876	bmi + hypoglycemis + disease_duration + t1d_diagnosed + takes_insulin + hba1c + impaired_glucose_metabolism	7	0.991803	0.991832	0.975111	0.0241408
C877	bmi + hypoglycemis + disease_duration + t1d_diagnosed + takes_insulin + hba1c + area_of_residence	7	0.991803	0.991807	0.938746	0.0355212
C878	bmi + hypoglycemis + disease_duration + t1d_diagnosed + takes_insulin + impaired_glucose_metabolism + area_of_residence	7	0.995902	0.995902	0.959	0.0387428
C879	bmi + hypoglycemis + disease_duration + t1d_diagnosed + age + hba1c + impaired_glucose_metabolism	7	0.991803	0.991832	0.975111	0.0241408
C880	bmi + hypoglycemis + disease_duration + t1d_diagnosed + age + hba1c + area_of_residence	7	0.991803	0.991807	0.930637	0.0411258
C881	bmi + hypoglycemis + disease_duration + t1d_diagnosed + age + impaired_glucose_metabolism + area_of_residence	7	1	1	0.971257	0.0243848
C882	bmi + hypoglycemis + disease_duration + t1d_diagnosed + hba1c + impaired_glucose_metabolism + area_of_residence	7	1	1	0.96719	0.0276064
C883	bmi + hypoglycemis + disease_duration + takes_insulin + age + hba1c + impaired_glucose_metabolism	7	0.991803	0.991832	0.975111	0.0241408
C884	bmi + hypoglycemis + disease_duration + takes_insulin + age + hba1c + area_of_residence	7	0.991803	0.991807	0.930637	0.0411258
C885	bmi + hypoglycemis + disease_duration + takes_insulin + age + impaired_glucose_metabolism + area_of_residence	7	1	1	0.971257	0.0243848
C886	bmi + hypoglycemis + disease_duration + takes_insulin + hba1c + impaired_glucose_metabolism + area_of_residence	7	1	1	0.96719	0.0276064
C887	bmi + hypoglycemis + disease_duration + age + hba1c + impaired_glucose_metabolism + area_of_residence	7	1	1	0.96719	0.0276064
C888	bmi + hypoglycemis + t1d_diagnosed + takes_insulin + age + hba1c + impaired_glucose_metabolism	7	0.963115	0.963271	0.934506	0.0328682
C889	bmi + hypoglycemis + t1d_diagnosed + takes_insulin + age + hba1c + area_of_residence	7	0.967213	0.967353	0.901696	0.0266997
C890	bmi + hypoglycemis + t1d_diagnosed + takes_insulin + age + impaired_glucose_metabolism + area_of_residence	7	0.971311	0.971422	0.938394	0.0318598
C891	bmi + hypoglycemis + t1d_diagnosed + takes_insulin + hba1c + impaired_glucose_metabolism + area_of_residence	7	0.971311	0.971315	0.918012	0.0345574
C892	bmi + hypoglycemis + t1d_diagnosed + age + hba1c + impaired_glucose_metabolism + area_of_residence	7	0.97541	0.975414	0.938658	0.0343465
C893	bmi + hypoglycemis + takes_insulin + age + hba1c + impaired_glucose_metabolism + area_of_residence	7	0.97541	0.975414	0.938658	0.0343465
C894	bmi + insulin_delivery + disease_duration + t1d_diagnosed + takes_insulin + age + hba1c	7	0.913934	0.914376	0.839688	0.0337555
C895	bmi + insulin_delivery + disease_duration + t1d_diagnosed + takes_insulin + age + impaired_glucose_metabolism	7	0.922131	0.922593	0.852362	0.0320874
C896	bmi + insulin_delivery + disease_duration + t1d_diagnosed + takes_insulin + age + area_of_residence	7	0.938525	0.938386	0.831549	0.0310049
C897	bmi + insulin_delivery + disease_duration + t1d_diagnosed + takes_insulin + hba1c + impaired_glucose_metabolism	7	0.905738	0.906409	0.844971	0.0328054
C898	bmi + insulin_delivery + disease_duration + t1d_diagnosed + takes_insulin + hba1c + area_of_residence	7	0.922131	0.922366	0.804807	0.0454958
C899	bmi + insulin_delivery + disease_duration + t1d_diagnosed + takes_insulin + impaired_glucose_metabolism + area_of_residence	7	0.922131	0.922559	0.839811	0.0487461
C900	bmi + insulin_delivery + disease_duration + t1d_diagnosed + age + hba1c + impaired_glucose_metabolism	7	0.922131	0.92265	0.830705	0.0290325
C901	bmi + insulin_delivery + disease_duration + t1d_diagnosed + age + hba1c + area_of_residence	7	0.938525	0.938081	0.805774	0.0312714
C902	bmi + insulin_delivery + disease_duration + t1d_diagnosed + age + impaired_glucose_metabolism + area_of_residence	7	0.95082	0.950777	0.831194	0.0379582
C903	bmi + insulin_delivery + disease_duration + t1d_diagnosed + hba1c + impaired_glucose_metabolism + area_of_residence	7	0.92623	0.925843	0.795271	0.0508926
C904	bmi + insulin_delivery + disease_duration + takes_insulin + age + hba1c + impaired_glucose_metabolism	7	0.922131	0.92265	0.830705	0.0290325
C905	bmi + insulin_delivery + disease_duration + takes_insulin + age + hba1c + area_of_residence	7	0.938525	0.938081	0.805774	0.0312714
C906	bmi + insulin_delivery + disease_duration + takes_insulin + age + impaired_glucose_metabolism + area_of_residence	7	0.95082	0.950777	0.831194	0.0379582
C907	bmi + insulin_delivery + disease_duration + takes_insulin + hba1c + impaired_glucose_metabolism + area_of_residence	7	0.92623	0.925843	0.795271	0.0508926
C908	bmi + insulin_delivery + disease_duration + age + hba1c + impaired_glucose_metabolism + area_of_residence	7	0.954918	0.95464	0.801105	0.0387299
C909	bmi + insulin_delivery + t1d_diagnosed + takes_insulin + age + hba1c + impaired_glucose_metabolism	7	0.881148	0.882926	0.841819	0.0357202
C910	bmi + insulin_delivery + t1d_diagnosed + takes_insulin + age + hba1c + area_of_residence	7	0.905738	0.907077	0.812987	0.0644132
C911	bmi + insulin_delivery + t1d_diagnosed + takes_insulin + age + impaired_glucose_metabolism + area_of_residence	7	0.901639	0.902859	0.809074	0.039177
C912	bmi + insulin_delivery + t1d_diagnosed + takes_insulin + hba1c + impaired_glucose_metabolism + area_of_residence	7	0.877049	0.879224	0.797743	0.0377193
C913	bmi + insulin_delivery + t1d_diagnosed + age + hba1c + impaired_glucose_metabolism + area_of_residence	7	0.913934	0.914731	0.824815	0.0294384
C914	bmi + insulin_delivery + takes_insulin + age + hba1c + impaired_glucose_metabolism + area_of_residence	7	0.913934	0.914731	0.824815	0.0294384
C915	bmi + disease_duration + t1d_diagnosed + takes_insulin + age + hba1c + impaired_glucose_metabolism	7	0.922131	0.92265	0.830705	0.0290325
C916	bmi + disease_duration + t1d_diagnosed + takes_insulin + age + hba1c + area_of_residence	7	0.938525	0.938081	0.801365	0.0285896
C917	bmi + disease_duration + t1d_diagnosed + takes_insulin + age + impaired_glucose_metabolism + area_of_residence	7	0.95082	0.950777	0.831194	0.0379582
C918	bmi + disease_duration + t1d_diagnosed + takes_insulin + hba1c + impaired_glucose_metabolism + area_of_residence	7	0.92623	0.925843	0.795271	0.0508926
C919	bmi + disease_duration + t1d_diagnosed + age + hba1c + impaired_glucose_metabolism + area_of_residence	7	0.954918	0.95464	0.796525	0.0386903
C920	bmi + disease_duration + takes_insulin + age + hba1c + impaired_glucose_metabolism + area_of_residence	7	0.954918	0.95464	0.796525	0.0386903
C921	bmi + t1d_diagnosed + takes_insulin + age + hba1c + impaired_glucose_metabolism + area_of_residence	7	0.913934	0.914731	0.824815	0.0294384
C922	hypoglycemis + insulin_delivery + disease_duration + t1d_diagnosed + takes_insulin + age + hba1c	7	0.762295	0.762383	0.710707	0.0636831
C923	hypoglycemis + insulin_delivery + disease_duration + t1d_diagnosed + takes_insulin + age + impaired_glucose_metabolism	7	0.815574	0.815602	0.762847	0.062145
C924	hypoglycemis + insulin_delivery + disease_duration + t1d_diagnosed + takes_insulin + age + area_of_residence	7	0.811475	0.813597	0.74564	0.0438343
C925	hypoglycemis + insulin_delivery + disease_duration + t1d_diagnosed + takes_insulin + hba1c + impaired_glucose_metabolism	7	0.745902	0.733015	0.712723	0.038946
C926	hypoglycemis + insulin_delivery + disease_duration + t1d_diagnosed + takes_insulin + hba1c + area_of_residence	7	0.758197	0.745299	0.683251	0.101862
C927	hypoglycemis + insulin_delivery + disease_duration + t1d_diagnosed + takes_insulin + impaired_glucose_metabolism + area_of_residence	7	0.782787	0.776291	0.748923	0.054845
C928	hypoglycemis + insulin_delivery + disease_duration + t1d_diagnosed + age + hba1c + impaired_glucose_metabolism	7	0.819672	0.819651	0.752961	0.060464
C929	hypoglycemis + insulin_delivery + disease_duration + t1d_diagnosed + age + hba1c + area_of_residence	7	0.815574	0.817173	0.731314	0.0381953
C930	hypoglycemis + insulin_delivery + disease_duration + t1d_diagnosed + age + impaired_glucose_metabolism + area_of_residence	7	0.848361	0.848883	0.791822	0.0286222
C931	hypoglycemis + insulin_delivery + disease_duration + t1d_diagnosed + hba1c + impaired_glucose_metabolism + area_of_residence	7	0.786885	0.778848	0.741125	0.0588933
C932	hypoglycemis + insulin_delivery + disease_duration + takes_insulin + age + hba1c + impaired_glucose_metabolism	7	0.819672	0.819651	0.752961	0.060464
C933	hypoglycemis + insulin_delivery + disease_duration + takes_insulin + age + hba1c + area_of_residence	7	0.815574	0.817173	0.731314	0.0381953
C934	hypoglycemis + insulin_delivery + disease_duration + takes_insulin + age + impaired_glucose_metabolism + area_of_residence	7	0.848361	0.848883	0.791822	0.0286222
C935	hypoglycemis + insulin_delivery + disease_duration + takes_insulin + hba1c + impaired_glucose_metabolism + area_of_residence	7	0.786885	0.778848	0.741125	0.0588933
C936	hypoglycemis + insulin_delivery + disease_duration + age + hba1c + impaired_glucose_metabolism + area_of_residence	7	0.848361	0.848883	0.787437	0.0343168
C937	hypoglycemis + insulin_delivery + t1d_diagnosed + takes_insulin + age + hba1c + impaired_glucose_metabolism	7	0.778689	0.776855	0.705645	0.0753519
C938	hypoglycemis + insulin_delivery + t1d_diagnosed + takes_insulin + age + hba1c + area_of_residence	7	0.782787	0.784112	0.695163	0.0326672
C939	hypoglycemis + insulin_delivery + t1d_diagnosed + takes_insulin + age + impaired_glucose_metabolism + area_of_residence	7	0.815574	0.815675	0.74772	0.0484317
C940	hypoglycemis + insulin_delivery + t1d_diagnosed + takes_insulin + hba1c + impaired_glucose_metabolism + area_of_residence	7	0.75	0.740931	0.704413	0.053551
C941	hypoglycemis + insulin_delivery + t1d_diagnosed + age + hba1c + impaired_glucose_metabolism + area_of_residence	7	0.815574	0.815668	0.730573	0.0563921
C942	hypoglycemis + insulin_delivery + takes_insulin + age + hba1c + impaired_glucose_metabolism + area_of_residence	7	0.815574	0.815668	0.730573	0.0563921
C943	hypoglycemis + disease_duration + t1d_diagnosed + takes_insulin + age + hba1c + impaired_glucose_metabolism	7	0.819672	0.819651	0.752961	0.060464
C944	hypoglycemis + disease_duration + t1d_diagnosed + takes_insulin + age + hba1c + area_of_residence	7	0.815574	0.817173	0.731139	0.0382543
C945	hypoglycemis + disease_duration + t1d_diagnosed + takes_insulin + age + impaired_glucose_metabolism + area_of_residence	7	0.848361	0.848883	0.791822	0.0286222
C946	hypoglycemis + disease_duration + t1d_diagnosed + takes_insulin + hba1c + impaired_glucose_metabolism + area_of_residence	7	0.786885	0.778848	0.741125	0.0588933
C947	hypoglycemis + disease_duration + t1d_diagnosed + age + hba1c + impaired_glucose_metabolism + area_of_residence	7	0.848361	0.848883	0.787437	0.0343168
C948	hypoglycemis + disease_duration + takes_insulin + age + hba1c + impaired_glucose_metabolism + area_of_residence	7	0.848361	0.848883	0.787437	0.0343168
C949	hypoglycemis + t1d_diagnosed + takes_insulin + age + hba1c + impaired_glucose_metabolism + area_of_residence	7	0.815574	0.815668	0.730573	0.0563921
C950	insulin_delivery + disease_duration + t1d_diagnosed + takes_insulin + age + hba1c + impaired_glucose_metabolism	7	0.721311	0.715289	0.65216	0.050902
C951	insulin_delivery + disease_duration + t1d_diagnosed + takes_insulin + age + hba1c + area_of_residence	7	0.741803	0.738245	0.593536	0.0269179
C952	insulin_delivery + disease_duration + t1d_diagnosed + takes_insulin + age + impaired_glucose_metabolism + area_of_residence	7	0.770492	0.766809	0.667237	0.0407178
C953	insulin_delivery + disease_duration + t1d_diagnosed + takes_insulin + hba1c + impaired_glucose_metabolism + area_of_residence	7	0.684426	0.665142	0.579042	0.0629847
C954	insulin_delivery + disease_duration + t1d_diagnosed + age + hba1c + impaired_glucose_metabolism + area_of_residence	7	0.782787	0.781157	0.64475	0.0458946
C955	insulin_delivery + disease_duration + takes_insulin + age + hba1c + impaired_glucose_metabolism + area_of_residence	7	0.782787	0.781157	0.64475	0.0458946
C956	insulin_delivery + t1d_diagnosed + takes_insulin + age + hba1c + impaired_glucose_metabolism + area_of_residence	7	0.72541	0.720008	0.632745	0.0685138
C957	disease_duration + t1d_diagnosed + takes_insulin + age + hba1c + impaired_glucose_metabolism + area_of_residence	7	0.782787	0.781157	0.64475	0.0458946
C958	bmi + hypoglycemis + insulin_delivery + disease_duration + t1d_diagnosed + takes_insulin + age + hba1c	8	0.967213	0.967124	0.933828	0.0324926
C959	bmi + hypoglycemis + insulin_delivery + disease_duration + t1d_diagnosed + takes_insulin + age + impaired_glucose_metabolism	8	0.991803	0.991804	0.96692	0.0380974
C960	bmi + hypoglycemis + insulin_delivery + disease_duration + t1d_diagnosed + takes_insulin + age + area_of_residence	8	0.991803	0.991807	0.934718	0.0342915
C961	bmi + hypoglycemis + insulin_delivery + disease_duration + t1d_diagnosed + takes_insulin + hba1c + impaired_glucose_metabolism	8	0.991803	0.991832	0.975111	0.0241408
C962	bmi + hypoglycemis + insulin_delivery + disease_duration + t1d_diagnosed + takes_insulin + hba1c + area_of_residence	8	0.991803	0.991807	0.938746	0.0355212
C963	bmi + hypoglycemis + insulin_delivery + disease_duration + t1d_diagnosed + takes_insulin + impaired_glucose_metabolism + area_of_residence	8	0.995902	0.995902	0.971257	0.0243848
C964	bmi + hypoglycemis + insulin_delivery + disease_duration + t1d_diagnosed + age + hba1c + impaired_glucose_metabolism	8	0.991803	0.991832	0.975111	0.0241408
C965	bmi + hypoglycemis + insulin_delivery + disease_duration + t1d_diagnosed + age + hba1c + area_of_residence	8	0.991803	0.991807	0.926428	0.0390719
C966	bmi + hypoglycemis + insulin_delivery + disease_duration + t1d_diagnosed + age + impaired_glucose_metabolism + area_of_residence	8	1	1	0.959	0.0387428
C967	bmi + hypoglycemis + insulin_delivery + disease_duration + t1d_diagnosed + hba1c + impaired_glucose_metabolism + area_of_residence	8	1	1	0.96719	0.0276064
C968	bmi + hypoglycemis + insulin_delivery + disease_duration + takes_insulin + age + hba1c + impaired_glucose_metabolism	8	0.991803	0.991832	0.975111	0.0241408
C969	bmi + hypoglycemis + insulin_delivery + disease_duration + takes_insulin + age + hba1c + area_of_residence	8	0.991803	0.991807	0.926428	0.0390719
C970	bmi + hypoglycemis + insulin_delivery + disease_duration + takes_insulin + age + impaired_glucose_metabolism + area_of_residence	8	1	1	0.959	0.0387428
C971	bmi + hypoglycemis + insulin_delivery + disease_duration + takes_insulin + hba1c + impaired_glucose_metabolism + area_of_residence	8	1	1	0.96719	0.0276064
C972	bmi + hypoglycemis + insulin_delivery + disease_duration + age + hba1c + impaired_glucose_metabolism + area_of_residence	8	1	1	0.96719	0.0276064
C973	bmi + hypoglycemis + insulin_delivery + t1d_diagnosed + takes_insulin + age + hba1c + impaired_glucose_metabolism	8	0.963115	0.963271	0.934506	0.0328682
C974	bmi + hypoglycemis + insulin_delivery + t1d_diagnosed + takes_insulin + age + hba1c + area_of_residence	8	0.967213	0.967353	0.905883	0.027393
C975	bmi + hypoglycemis + insulin_delivery + t1d_diagnosed + takes_insulin + age + impaired_glucose_metabolism + area_of_residence	8	0.971311	0.971422	0.934555	0.0302495
C976	bmi + hypoglycemis + insulin_delivery + t1d_diagnosed + takes_insulin + hba1c + impaired_glucose_metabolism + area_of_residence	8	0.971311	0.971315	0.918012	0.0345574
C977	bmi + hypoglycemis + insulin_delivery + t1d_diagnosed + age + hba1c + impaired_glucose_metabolism + area_of_residence	8	0.97541	0.975414	0.938658	0.0343465
C978	bmi + hypoglycemis + insulin_delivery + takes_insulin + age + hba1c + impaired_glucose_metabolism + area_of_residence	8	0.97541	0.975414	0.938658	0.0343465
C979	bmi + hypoglycemis + disease_duration + t1d_diagnosed + takes_insulin + age + hba1c + impaired_glucose_metabolism	8	0.991803	0.991832	0.975111	0.0241408
C980	bmi + hypoglycemis + disease_duration + t1d_diagnosed + takes_insulin + age + hba1c + area_of_residence	8	0.991803	0.991807	0.926428	0.0390719
C981	bmi + hypoglycemis + disease_duration + t1d_diagnosed + takes_insulin + age + impaired_glucose_metabolism + area_of_residence	8	1	1	0.959	0.0387428
C982	bmi + hypoglycemis + disease_duration + t1d_diagnosed + takes_insulin + hba1c + impaired_glucose_metabolism + area_of_residence	8	1	1	0.96719	0.0276064
C983	bmi + hypoglycemis + disease_duration + t1d_diagnosed + age + hba1c + impaired_glucose_metabolism + area_of_residence	8	1	1	0.96719	0.0276064
C984	bmi + hypoglycemis + disease_duration + takes_insulin + age + hba1c + impaired_glucose_metabolism + area_of_residence	8	1	1	0.96719	0.0276064
C985	bmi + hypoglycemis + t1d_diagnosed + takes_insulin + age + hba1c + impaired_glucose_metabolism + area_of_residence	8	0.97541	0.975414	0.938658	0.0343465
C986	bmi + insulin_delivery + disease_duration + t1d_diagnosed + takes_insulin + age + hba1c + impaired_glucose_metabolism	8	0.922131	0.92265	0.830881	0.0289124
C987	bmi + insulin_delivery + disease_duration + t1d_diagnosed + takes_insulin + age + hba1c + area_of_residence	8	0.938525	0.938081	0.810176	0.0359637
C988	bmi + insulin_delivery + disease_duration + t1d_diagnosed + takes_insulin + age + impaired_glucose_metabolism + area_of_residence	8	0.95082	0.950777	0.831194	0.0379582
C989	bmi + insulin_delivery + disease_duration + t1d_diagnosed + takes_insulin + hba1c + impaired_glucose_metabolism + area_of_residence	8	0.92623	0.925843	0.803709	0.0606366
C990	bmi + insulin_delivery + disease_duration + t1d_diagnosed + age + hba1c + impaired_glucose_metabolism + area_of_residence	8	0.954918	0.95464	0.801105	0.0387299
C991	bmi + insulin_delivery + disease_duration + takes_insulin + age + hba1c + impaired_glucose_metabolism + area_of_residence	8	0.954918	0.95464	0.801105	0.0387299
C992	bmi + insulin_delivery + t1d_diagnosed + takes_insulin + age + hba1c + impaired_glucose_metabolism + area_of_residence	8	0.913934	0.914731	0.820688	0.0337418
C993	bmi + disease_duration + t1d_diagnosed + takes_insulin + age + hba1c + impaired_glucose_metabolism + area_of_residence	8	0.954918	0.95464	0.801105	0.0387299
C994	hypoglycemis + insulin_delivery + disease_duration + t1d_diagnosed + takes_insulin + age + hba1c + impaired_glucose_metabolism	8	0.819672	0.819651	0.752961	0.060464
C995	hypoglycemis + insulin_delivery + disease_duration + t1d_diagnosed + takes_insulin + age + hba1c + area_of_residence	8	0.815574	0.817173	0.74011	0.0393222
C996	hypoglycemis + insulin_delivery + disease_duration + t1d_diagnosed + takes_insulin + age + impaired_glucose_metabolism + area_of_residence	8	0.848361	0.848883	0.791822	0.0286222
C997	hypoglycemis + insulin_delivery + disease_duration + t1d_diagnosed + takes_insulin + hba1c + impaired_glucose_metabolism + area_of_residence	8	0.786885	0.778848	0.734208	0.0709448
C998	hypoglycemis + insulin_delivery + disease_duration + t1d_diagnosed + age + hba1c + impaired_glucose_metabolism + area_of_residence	8	0.848361	0.848883	0.782086	0.0328564
C999	hypoglycemis + insulin_delivery + disease_duration + takes_insulin + age + hba1c + impaired_glucose_metabolism + area_of_residence	8	0.848361	0.848883	0.782086	0.0328564
C1000	hypoglycemis + insulin_delivery + t1d_diagnosed + takes_insulin + age + hba1c + impaired_glucose_metabolism + area_of_residence	8	0.815574	0.815668	0.730573	0.0563921
C1001	hypoglycemis + disease_duration + t1d_diagnosed + takes_insulin + age + hba1c + impaired_glucose_metabolism + area_of_residence	8	0.848361	0.848883	0.782086	0.0328564
C1002	insulin_delivery + disease_duration + t1d_diagnosed + takes_insulin + age + hba1c + impaired_glucose_metabolism + area_of_residence	8	0.782787	0.781157	0.64475	0.0458946
C1003	bmi + hypoglycemis + insulin_delivery + disease_duration + t1d_diagnosed + takes_insulin + age + hba1c + impaired_glucose_metabolism	9	0.991803	0.991832	0.975111	0.0241408
C1004	bmi + hypoglycemis + insulin_delivery + disease_duration + t1d_diagnosed + takes_insulin + age + hba1c + area_of_residence	9	0.991803	0.991807	0.934718	0.0342915
C1005	bmi + hypoglycemis + insulin_delivery + disease_duration + t1d_diagnosed + takes_insulin + age + impaired_glucose_metabolism + area_of_residence	9	1	1	0.971257	0.0243848
C1006	bmi + hypoglycemis + insulin_delivery + disease_duration + t1d_diagnosed + takes_insulin + hba1c + impaired_glucose_metabolism + area_of_residence	9	1	1	0.96719	0.0276064
C1007	bmi + hypoglycemis + insulin_delivery + disease_duration + t1d_diagnosed + age + hba1c + impaired_glucose_metabolism + area_of_residence	9	1	1	0.96719	0.0276064
C1008	bmi + hypoglycemis + insulin_delivery + disease_duration + takes_insulin + age + hba1c + impaired_glucose_metabolism + area_of_residence	9	1	1	0.96719	0.0276064
C1009	bmi + hypoglycemis + insulin_delivery + t1d_diagnosed + takes_insulin + age + hba1c + impaired_glucose_metabolism + area_of_residence	9	0.97541	0.975414	0.938658	0.0343465
C1010	bmi + hypoglycemis + disease_duration + t1d_diagnosed + takes_insulin + age + hba1c + impaired_glucose_metabolism + area_of_residence	9	1	1	0.96719	0.0276064
C1011	bmi + insulin_delivery + disease_duration + t1d_diagnosed + takes_insulin + age + hba1c + impaired_glucose_metabolism + area_of_residence	9	0.954918	0.95464	0.792345	0.0304548
C1012	hypoglycemis + insulin_delivery + disease_duration + t1d_diagnosed + takes_insulin + age + hba1c + impaired_glucose_metabolism + area_of_residence	9	0.848361	0.848883	0.787437	0.0343168
C1013	bmi + hypoglycemis + insulin_delivery + disease_duration + t1d_diagnosed + takes_insulin + age + hba1c + impaired_glucose_metabolism + area_of_residence	10	1	1	0.96719	0.0276064
