# Supplementary material for: Complication Risk Classification in Children and Adolescents With Type 1 Diabetes: Interpretable Machine Learning Study Based on Saudi Clinical Guidelines
Source: JMIR Form Res. 2026 May 15;10:e81039. doi: 10.2196/81039 (PMC13178817; doi:10.2196/81039)
Supplement: Multimedia Appendix 5 [file formative-v10-e81039-s005.xlsx]

## Sheet: Sheet1
Top 5 models were selected based on performance consistency and interpretability. All models use a common 5-feature core set.
Model ID	Features	Train Accuracy	Train Precision	Train Recall	Train F1	Test Accuracy	Test Precision	Test Recall	Test F1	CV Accuracy (mean)	CV Accuracy (std)	CV Precision (mean)	CV Precision (std)	CV Recall (mean)	CV Recall (std)	CV F1 (mean)	CV F1 (std)	AUC
Model 1	bmi + hypoglycemis + disease_duration + hba1c + impaired_glucose_metabolism	0.991803	0.991854	0.991803	0.991804	0.983871	0.984604	0.983871	0.983871	0.987667	0.0188444	0.989049	0.0167342	0.987667	0.0188444	0.987617	0.0189214	0.98661
Model 2	bmi + hypoglycemis + insulin_delivery + disease_duration + hba1c + impaired_glucose_metabolism	0.991803	0.991854	0.991803	0.991804	0.983871	0.984604	0.983871	0.983871	0.987667	0.0188444	0.989049	0.0167342	0.987667	0.0188444	0.987617	0.0189214	0.98661
Model 3	bmi + hypoglycemis + disease_duration + t1d_diagnosed + hba1c + impaired_glucose_metabolism	0.991803	0.991854	0.991803	0.991804	0.983871	0.984604	0.983871	0.983871	0.987667	0.0188444	0.989049	0.0167342	0.987667	0.0188444	0.987617	0.0189214	0.98661
Model 4	bmi + hypoglycemis + disease_duration + takes_insulin + hba1c + impaired_glucose_metabolism	0.991803	0.991854	0.991803	0.991804	0.983871	0.984604	0.983871	0.983871	0.987667	0.0188444	0.989049	0.0167342	0.987667	0.0188444	0.987617	0.0189214	0.98661
Model 5	bmi + hypoglycemis + disease_duration + age + hba1c + impaired_glucose_metabolism	0.991803	0.991854	0.991803	0.991804	0.983871	0.984604	0.983871	0.983871	0.987667	0.0188444	0.989049	0.0167342	0.987667	0.0188444	0.987617	0.0189214	0.98661
